# Supplementary material for: Rheology of rounded mammalian cells over continuous high-frequencies
Source: Nat Commun. 2021 May 18;12:2922. doi: 10.1038/s41467-021-23158-0 (PMC8131594; doi:10.1038/s41467-021-23158-0)
Supplement: Supplementary file 3 — Source Data [file 41467_2021_23158_MOESM3_ESM.xlsx]

## Sheet: Fig. 1
Freq. (kHz)	Amp (nm) 0min	Amp (nm) 5min	Amp (nm) 10min	Amp (nm) 15min	Amp (nm) 20min	Amp (nm) 25min			Phase (deg) 0min	Phase (deg) 5min	Phase (deg) 10min	Phase (deg) 15min	Phase (deg) 20min	Phase (deg) 25min
2.02947	2.9208	3.8656	4.634	5.2784	6.2324	8.064			139.27	130.481	137.971	128.239	121.079	115.939
2.17065	2.92	3.8148	4.5676	5.268	6.0968	7.8392			137.533	129.513	136.309	127.56	120.401	114.823
2.31183	2.8956	3.7816	4.5652	5.1572	5.99	7.6428			136.31	128.589	134.021	125.926	118.975	113.672
2.453	2.9144	3.7448	4.528	5.1256	5.9312	7.482			135.973	127.223	132.86	124.816	118.163	112.828
2.59418	2.8628	3.7036	4.4672	5.1344	5.7924	7.4096			134.387	126.504	131.073	123.763	117.227	111.537
2.73536	2.8756	3.678	4.436	5.044	5.7164	7.3044			133.432	125.533	130.08	122.587	116.473	111.101
2.87653	2.866	3.638	4.4208	5.0268	5.6544	7.1144			132.918	124.329	128.335	121.72	115.989	110.1
3.01771	2.8748	3.6188	4.3628	4.9768	5.6144	7.0376			131.48	123.525	126.991	120.861	115.298	109.409
3.15889	2.8676	3.6044	4.3428	4.9172	5.5256	6.9044			130.941	122.476	125.551	119.917	114.384	108.769
3.30006	2.8576	3.5892	4.3144	4.9032	5.4888	6.8344			130.037	122.324	125.081	119.07	113.6	108.274
3.44124	2.86	3.5568	4.2788	4.84	5.426	6.7524			129.29	121.089	123.48	118.514	112.963	107.236
3.58242	2.8352	3.5452	4.2452	4.806	5.3676	6.6892			128.603	120.447	122.736	117.696	112.619	106.885
3.72359	2.8708	3.4988	4.194	4.7896	5.3056	6.5756			127.616	119.683	121.572	117.128	111.748	106.284
3.86477	2.8672	3.52	4.1768	4.7472	5.2884	6.504			126.903	119.148	120.775	116.028	111.462	105.562
4.00595	2.8524	3.508	4.1508	4.7432	5.2592	6.4448			126.074	118.2	119.691	115.444	110.74	105.073
4.14712	2.8688	3.4928	4.1592	4.7168	5.2288	6.31			125.381	117.648	119.097	114.451	110.237	104.478
4.2883	2.8664	3.4648	4.1028	4.6788	5.19	6.3196			124.874	116.838	118.017	113.627	109.566	104.013
4.42948	2.8592	3.4668	4.0932	4.682	5.1608	6.2656			124.182	116.237	117.133	113.227	109.029	103.478
4.57066	2.8592	3.4272	4.0784	4.668	5.102	6.1728			123.101	115.903	116.278	112.611	108.416	103.062
4.71183	2.8588	3.4504	4.0648	4.6492	5.0592	6.146			122.533	114.843	115.825	111.559	107.89	102.534
4.85301	2.866	3.4416	4.034	4.6232	5.07	6.0348			122.212	114.512	115.04	111.052	107.591	102.033
4.99419	2.88	3.4592	4.0348	4.58	5.0108	6.0508			121.134	113.478	113.904	110.521	106.967	101.338
5.13536	2.8736	3.4224	4.0304	4.5852	4.998	6.0448			120.821	113.425	113.554	109.598	106.336	100.552
5.27654	2.9012	3.4428	4.018	4.5812	4.9992	5.9888			120.065	112.836	112.943	109.256	105.812	100.71
5.41772	2.9048	3.4264	3.9844	4.5664	4.9896	5.9812			119.189	112.126	111.528	108.732	105.488	100.051
5.55889	2.9084	3.43	4.0012	4.5712	4.9552	5.9332			118.963	111.177	111.366	107.895	104.717	99.7862
5.70007	2.9236	3.446	3.9876	4.5528	4.9264	5.9104			118.045	110.935	110.912	107.294	104.033	99.2969
5.84125	2.9404	3.4408	4.006	4.556	4.9336	5.8604			117.747	110.53	109.814	106.661	103.922	98.7957
5.98242	2.9584	3.4632	3.9988	4.5644	4.958	5.8668			116.898	109.755	109.259	106.162	103.203	98.2346
6.1236	2.9556	3.4552	3.9828	4.5476	4.9456	5.7856			115.669	109.278	108.624	105.249	102.255	97.8558
6.26478	2.9612	3.472	3.9936	4.5632	4.926	5.7848			115.221	108.654	107.598	104.753	102.095	97.3689
6.40595	2.9672	3.4748	3.986	4.5652	4.914	5.7928			115.08	107.945	107.139	104.207	101.496	96.6357
6.54713	3.0056	3.4616	4.012	4.5676	4.9076	5.8008			113.998	107.482	106.586	103.454	100.956	96.4284
6.68831	3.0384	3.4704	3.994	4.562	4.9276	5.7668			113.412	106.871	105.872	102.758	100.375	96.0524
6.82948	3.0244	3.5	4.0284	4.582	4.9356	5.7784			112.427	105.657	105.127	102.312	99.9721	95.4071
6.97066	3.0496	3.5092	4.0096	4.5512	4.9608	5.7684			111.98	105.47	104.831	101.599	99.6874	95.084
7.11184	3.0748	3.49	4.0264	4.5872	4.9316	5.788			111.798	104.834	104.038	100.923	98.7189	94.2557
7.25301	3.0684	3.5384	4.026	4.6116	4.9276	5.7552			110.642	104.333	103.544	100.563	98.4402	93.911
7.39419	3.1092	3.5496	4.0308	4.598	4.9336	5.7532			109.976	103.572	103.107	99.6463	97.58	93.5626
7.53537	3.1436	3.5944	4.0468	4.5984	4.9716	5.7452			109.111	103.368	102.035	99.2263	97.4743	93.0264
7.67654	3.162	3.5944	4.058	4.6228	4.9728	5.7588			108.646	102.624	101.459	98.6286	96.6949	92.6315
7.81772	3.1924	3.6092	4.0628	4.6156	4.9752	5.7432			107.745	101.902	100.771	98.1438	96.1128	92.3206
7.9589	3.2116	3.618	4.082	4.6544	4.9848	5.7836			107.198	101.213	100.136	97.2209	95.6423	91.5093
8.10007	3.2224	3.6772	4.1116	4.6648	5.0264	5.7796			106.46	100.431	99.6383	96.6715	94.7821	90.844
8.24125	3.2544	3.6712	4.128	4.6864	5.032	5.7992			105.896	100.081	98.9333	95.9279	94.2218	90.8505
8.38243	3.2744	3.6996	4.1372	4.7052	5.0432	5.8344			105.025	99.2726	98.3572	95.4879	93.8931	90.0703
8.5236	3.288	3.7268	4.174	4.7232	5.0864	5.782			104.241	98.6779	97.3311	94.7986	93.0999	89.7179
8.66478	3.3524	3.7552	4.1996	4.7204	5.0836	5.7868			103.583	97.7929	96.8775	94.056	92.8398	89.1211
8.80596	3.3612	3.756	4.224	4.7952	5.0548	5.834			103.039	97.3265	96.1525	93.7066	91.9968	88.5034
8.94713	3.4164	3.7936	4.2328	4.7924	5.1572	5.8776			102.01	96.6762	95.5785	92.8933	91.3886	88.3993
9.08831	3.4412	3.834	4.2708	4.8228	5.1632	5.9008			101.162	95.7001	95.0151	92.1318	90.6784	87.4926
9.22949	3.4752	3.8704	4.2924	4.8556	5.2108	5.9204			100.505	95.4862	94.1751	91.2241	89.861	86.9916
9.37066	3.5148	3.8984	4.3324	4.9052	5.234	5.9932			99.4304	94.4764	93.3975	90.8352	89.6528	86.3665
9.51184	3.544	3.9596	4.3552	4.9184	5.274	6.0192			98.7208	93.9069	92.5645	89.7079	88.8083	85.481
9.65302	3.5908	3.9896	4.3932	4.958	5.308	6.0432			98.1642	93.0873	91.8944	88.9986	88.1827	84.7431
9.79419	3.6512	4.0212	4.4488	5.0144	5.3616	6.0608			97.1251	92.1792	91.2413	88.4552	87.6309	84.4792
9.93537	3.6584	4.0596	4.4648	5.0224	5.38	6.1472			96.3198	91.3049	90.596	87.8344	87.0068	83.7804
10.0765	3.722	4.0936	4.518	5.086	5.4448	6.1736			95.3237	90.5875	89.6566	86.6637	85.9872	83.1513
10.2177	3.7536	4.1756	4.5276	5.124	5.5024	6.1396			94.5636	89.687	88.8547	86.6929	85.3096	82.6784
10.3589	3.7968	4.1864	4.6036	5.1836	5.5304	6.2656			94.0085	89.3029	88.3379	85.5578	84.8637	81.8951
10.5001	3.8652	4.2428	4.6416	5.2212	5.5976	6.2936			92.5151	88.3627	87.1663	84.9755	83.8311	81.2127
10.6412	3.8984	4.2968	4.6972	5.298	5.6152	6.3672			91.835	87.6004	86.3421	83.9665	83.0914	80.4966
10.7824	3.9376	4.3572	4.7284	5.3172	5.7192	6.3888			91.0886	86.4471	85.7703	83.1933	82.2736	79.6353
10.9236	4.0008	4.3904	4.7776	5.3692	5.7536	6.4352			90.201	85.674	85.0359	82.1894	81.2702	78.8514
11.0648	4.0832	4.4564	4.8228	5.4096	5.8316	6.4592			88.9078	84.9735	84.1117	81.2816	80.649	77.9314
11.2059	4.1388	4.4992	4.8884	5.5192	5.8396	6.5764			87.9213	84.1154	83.0521	80.6583	79.793	77.5615
11.3471	4.1816	4.574	4.9604	5.5724	5.924	6.5548			86.9924	82.8652	82.1333	79.9183	78.8776	76.4794
11.4883	4.2556	4.6436	4.9916	5.6376	5.9992	6.7272			85.909	81.9838	81.2862	78.9036	77.9434	75.5074
11.6295	4.3064	4.7068	5.0736	5.6432	6.0996	6.7716			84.6293	81.1437	80.251	77.5332	76.9258	74.5652
11.7707	4.384	4.766	5.1216	5.752	6.1316	6.848			83.4233	79.7725	79.2376	76.8298	76.0522	73.7472
11.9118	4.4628	4.8496	5.1888	5.8456	6.2412	6.9116			82.7368	78.8324	78.2155	75.9546	74.9242	72.6934
12.053	4.5192	4.8892	5.256	5.902	6.3168	7.0068			81.1077	77.8528	77.201	74.5185	73.8823	72.1564
12.1942	4.5816	4.9704	5.3676	5.9916	6.4244	7.0708			80.1708	76.9238	76.1392	73.3265	72.9174	70.8225
12.3354	4.6852	5.0248	5.4136	6.0628	6.4852	7.1856			78.6882	75.4659	75.0438	72.5694	71.907	70.0272
12.4765	4.76	5.1248	5.498	6.1572	6.576	7.228			77.7174	74.506	73.9876	71.5798	70.512	69.0107
12.6177	4.8352	5.224	5.592	6.2336	6.6816	7.3556			76.2593	72.9892	72.6849	70.1687	69.5705	67.7697
12.7589	4.9044	5.3376	5.664	6.3492	6.7344	7.47			74.8595	71.7534	71.3563	68.757	68.1483	66.8706
12.9001	5.0056	5.4356	5.7492	6.4208	6.8056	7.5692			73.5196	70.9301	70.5786	67.9425	66.9632	65.6702
13.0412	5.0952	5.5216	5.8332	6.5056	6.9876	7.5304			72.2935	69.3896	68.9432	66.2523	65.9366	64.5109
13.1824	5.1724	5.586	5.9008	6.5828	7.0908	7.7428			70.7149	67.8028	67.6629	65.0347	64.1664	63.0516
13.3236	5.3024	5.6832	6.006	6.6604	7.18	7.8136			69.3559	66.5052	65.9598	63.4323	63.266	61.4264
13.4648	5.368	5.7916	6.1648	6.8352	7.266	7.9588			67.7193	65.0083	64.6639	62.0209	61.374	60.7142
13.6059	5.4788	5.888	6.242	6.9064	7.4124	8.1004			65.8727	63.5012	63.328	60.3703	60.0859	58.8805
13.7471	5.5712	5.9816	6.326	7.0084	7.4756	8.238			64.1646	61.5959	61.7432	59.1942	58.1739	57.718
13.8883	5.7008	6.1012	6.4316	7.1244	7.592	8.2852			62.5822	60.1829	60.0433	57.4853	56.7418	56.4691
14.0295	5.7936	6.2036	6.5308	7.232	7.7084	8.4488			60.797	58.2928	58.3701	55.8896	54.9447	54.7831
14.1707	5.92	6.3208	6.632	7.3288	7.8632	8.502			58.7858	56.5929	56.6023	54.0931	53.2229	52.8999
14.3118	5.9708	6.442	6.7464	7.4476	7.9348	8.5332			56.4614	55.1424	55.0057	52.5479	51.6286	51.196
14.453	6.1376	6.5268	6.8296	7.5052	8.0396	8.738			54.7963	53.0765	52.7416	50.5206	49.656	49.7614
14.5942	6.2236	6.6636	6.9728	7.6424	8.084	8.8632			52.5552	51.0029	50.9874	48.2198	47.6532	47.6313
14.7354	6.32	6.7784	7.0588	7.7792	8.2392	8.9608			50.8678	48.955	49.148	46.2285	45.9799	45.9786
14.8765	6.448	6.8764	7.152	7.7972	8.3424	9.0456			48.36	46.8291	47.1373	44.7093	43.2293	43.8613
15.0177	6.5304	6.95	7.2612	7.9164	8.334	9.146			45.9592	44.8901	44.7485	41.974	41.0735	41.8627
15.1589	6.644	7.0396	7.3348	8.03	8.5104	9.1984			43.5834	42.2981	42.5996	39.7935	38.8951	39.8571
15.3001	6.6784	7.156	7.4228	8.0704	8.5316	9.3168			41.3045	40.0122	40.049	37.6298	36.5705	37.5117
15.4413	6.7852	7.2568	7.504	8.1016	8.5976	9.2596			38.5241	37.6189	37.6084	35.3564	33.9419	35.5184
15.5824	6.8856	7.3344	7.5332	8.1964	8.658	9.3576			35.9702	34.7786	35.361	32.5447	31.6225	33.1638
15.7236	6.9788	7.3852	7.6348	8.1968	8.706	9.3344			33.3463	32.7107	32.7005	30.228	29.2771	30.7521
15.8648	7.0012	7.4352	7.658	8.2008	8.652	9.4244			30.478	30.1007	30.1745	27.5534	26.6173	28.1515
16.0059	7.0956	7.5152	7.6464	8.2212	8.7144	9.4556			27.2152	26.9393	27.3678	24.794	24.2075	25.8882
16.1471	7.1012	7.542	7.7	8.2224	8.7264	9.4012			24.6431	24.172	24.7048	22.3235	21.1869	23.6329
16.2883	7.1368	7.5568	7.6756	8.222	8.664	9.4756			21.6977	21.5539	21.938	19.1955	18.5359	20.7249
16.4295	7.1372	7.562	7.6972	8.1676	8.5776	9.4072			18.3897	18.5407	18.9876	16.6248	15.8462	18.2615
16.5707	7.0932	7.5528	7.66	8.1216	8.566	9.2772			15.2818	15.6979	15.9731	13.8352	13.1204	15.8045
16.7118	7.1128	7.524	7.648	8.0412	8.4752	9.2372			12.2584	12.4779	12.9774	11.4208	10.4064	13.2898
16.853	7.0532	7.4936	7.568	7.9384	8.3284	9.1896			9.3034	9.58394	10.2583	8.19446	7.70874	10.4453
16.9942	7.0324	7.44	7.5108	7.8116	8.2392	9.0908			5.71207	6.53094	7.26416	5.57104	4.58884	7.96796
17.1354	6.9824	7.3532	7.4188	7.7372	8.172	8.9332			2.98558	3.46251	4.60742	2.90367	2.08638	5.29964
17.2765	6.8556	7.2428	7.3404	7.5868	7.984	8.8404			-0.17088	0.65528	1.51354	-0.34566	-0.70507	2.47437
17.4177	6.8364	7.168	7.206	7.434	7.8736	8.6516			-3.37909	-2.47988	-1.62978	-2.77609	-3.36385	0.25253
17.5589	6.6452	7.0612	7.0732	7.3384	7.6668	8.5196			-6.56293	-5.29323	-4.37465	-5.41426	-6.13683	-2.35175
17.7001	6.528	6.9808	6.956	7.1708	7.5092	8.3872			-9.77315	-8.28234	-7.04398	-8.00149	-8.34086	-4.87428
17.8412	6.4384	6.8332	6.8368	7.026	7.4224	8.1932			-12.8959	-10.7364	-9.90671	-10.51	-10.8651	-15.2239
17.9824	6.3192	6.708	6.706	6.884	7.1508	8.02			-15.4192	-14.2078	-12.5553	-13.2765	-13.5145	-9.64524
18.1236	6.2004	6.5352	6.5472	6.6968	7.014	7.8224			-18.4652	-16.8729	-15.318	-15.3715	-15.9447	-12.0861
18.2648	6.0432	6.4176	6.3576	6.522	6.8584	7.574			-21.2439	-19.3072	-18.0813	-18.1302	-18.2845	-14.0841
18.406	5.9084	6.2616	6.196	6.3492	6.7412	7.5096			-24.0953	-22.1711	-20.4045	-20.1969	-20.3937	-16.879
18.5471	5.8076	6.1492	6.096	6.1904	6.5476	7.2416			-26.686	-24.1911	-22.9881	-22.7462	-22.678	-19.0425
18.6883	5.6272	5.9496	5.9288	5.9976	6.3268	7.1412			-29.4505	-27.1403	-25.3541	-24.6695	-24.762	-21.0078
18.8295	5.4784	5.8332	5.7528	5.8944	6.19	6.8924			-32.0482	-29.6565	-27.5925	-26.5125	-26.6628	-22.5864
18.9707	5.362	5.6892	5.6232	5.7692	6.036	6.6776			-34.3794	-31.6131	-29.5642	-28.698	-28.8709	-24.83
19.1118	5.2008	5.5408	5.4384	5.5264	5.8732	6.556			-36.8468	-34.1499	-31.6301	-30.4607	-30.4615	-26.5595
19.253	5.0708	5.3928	5.316	5.3892	5.6724	6.408			-39.3663	-36.2614	-33.7767	-32.4193	-32.6812	-28.9719
19.3942	4.9524	5.2436	5.1592	5.2624	5.526	6.1764			-41.5447	-37.9266	-35.358	-33.923	-34.547	-29.9525
19.5354	4.8472	5.128	5.0304	5.0676	5.372	6.148			-43.3259	-40.1163	-37.8895	-35.5738	-35.9774	-32.3961
19.6765	4.6844	4.9856	4.9112	4.984	5.2148	5.8628			-45.5394	-42.0995	-39.7237	-37.1853	-36.8309	-33.8485
19.8177	4.552	4.834	4.7608	4.8472	5.0576	5.8008			-47.5797	-44.2087	-41.1347	-39.1667	-38.7984	-35.024
19.9589	4.4172	4.7496	4.602	4.7232	4.9672	5.5464			-49.1699	-45.8188	-43.1294	-40.0444	-40.294	-36.3922
20.1001	4.2904	4.6068	4.4956	4.5384	4.8228	5.4008			-51.3268	-47.8379	-44.4229	-41.568	-42.1011	-37.7933
20.2413	4.1928	4.4944	4.3824	4.4172	4.7312	5.3288			-53.4693	-49.2898	-45.8513	-43.342	-43.1004	-39.396
20.3824	4.1104	4.3324	4.2652	4.346	4.5704	5.204			-55.151	-50.9298	-47.8918	-44.4413	-44.6111	-41.2973
20.5236	3.9488	4.2476	4.1524	4.198	4.4748	5.0216			-57.0674	-52.246	-49.2899	-46.1394	-46.269	-41.8607
20.6648	3.8684	4.1412	4.0416	4.0544	4.3428	4.8544			-58.3097	-53.9374	-50.8607	-47.2619	-47.3108	-43.5477
20.8059	3.7892	4.0232	3.926	4.0132	4.2424	4.7804			-60.2258	-55.3959	-52.1232	-48.7934	-48.9001	-44.117
20.9471	3.666	3.9188	3.8572	3.904	4.0916	4.6708			-61.6463	-56.778	-53.0574	-49.6233	-50.0743	-45.1234
21.0883	3.5712	3.8236	3.732	3.8356	4.0088	4.5844			-63.5369	-58.2549	-54.6634	-50.086	-50.4828	-45.8253
21.2295	3.5108	3.7488	3.6332	3.7396	3.9036	4.4524			-64.8033	-59.6342	-55.7677	-52.1295	-51.3323	-47.8273
21.3707	3.4036	3.6336	3.5512	3.6216	3.7932	4.2976			-66.3497	-60.9776	-57.3151	-52.6134	-53.3732	-49.1879
21.5118	3.3108	3.5508	3.4496	3.4892	3.698	4.1884			-67.7735	-62.3298	-58.1138	-54.0631	-53.4345	-48.8621
21.653	3.2012	3.47	3.3704	3.4512	3.5984	4.0276			-69.1802	-63.8546	-59.1784	-54.4976	-54.8043	-50.5099
21.7942	3.1376	3.3848	3.298	3.3372	3.5428	4.0292			-70.6049	-64.9573	-60.7717	-55.2484	-55.8601	-51.2234
21.9354	3.0556	3.29	3.192	3.2696	3.4724	3.9216			-71.9156	-66.221	-61.4572	-56.9756	-56.6894	-52.6783
22.0765	3.0156	3.2444	3.1424	3.1568	3.356	3.8388			-72.639	-66.9533	-62.751	-58.0894	-57.1447	-53.238
22.2177	2.9232	3.1264	3.0776	3.1088	3.3328	3.6512			-74.3154	-68.1564	-64.1269	-58.069	-58.2159	-54.5664
22.3589	2.83	3.0708	3.0116	3.022	3.2072	3.6372			-75.4549	-69.0811	-64.5605	-60.8087	-59.1142	-54.6241
22.5001	2.7876	3.0236	2.942	2.976	3.1472	3.5596			-76.6365	-70.7741	-65.5031	-60.6469	-61.0241	-56.4466
22.6412	2.7228	2.9184	2.878	2.8984	3.0924	3.5216			-78.5286	-71.7694	-66.3411	-61.7761	-60.6522	-56.3254
22.7824	2.6456	2.892	2.8108	2.8556	3.042	3.4184			-79.1842	-72.57	-67.6462	-61.4958	-60.7816	-57.8152
22.9236	2.604	2.8268	2.7324	2.7876	2.9472	3.368			-80.8496	-74.2432	-68.2857	-63.5143	-62.6358	-58.4171
23.0648	2.5336	2.7924	2.6904	2.6984	2.8804	3.2636			-81.718	-73.9939	-69.2688	-63.398	-63.0623	-59.1702
23.206	2.4744	2.698	2.6244	2.6452	2.8532	3.1608			-82.7207	-75.8329	-70.0317	-64.3571	-63.4933	-58.7878
23.3471	2.4016	2.6532	2.5676	2.5752	2.7532	3.1596			-83.954	-76.7409	-70.841	-65.067	-63.8944	-59.919
23.4883	2.368	2.5828	2.5064	2.5516	2.6716	3.0552			-85.1111	-77.2457	-71.8709	-65.1174	-65.6226	-60.8487
23.6295	2.3112	2.562	2.456	2.484	2.6368	3.006			-85.5709	-78.1072	-72.7331	-66.8813	-65.7132	-61.3774
23.7707	2.2816	2.4912	2.4084	2.4484	2.6044	2.9528			-86.9545	-79.5825	-73.5533	-66.4051	-66.2879	-61.2941
23.9118	2.1924	2.4284	2.348	2.4328	2.528	2.8556			-88.6929	-80.0124	-74.241	-67.0141	-67.851	-62.9038
24.053	2.1692	2.38	2.3044	2.3592	2.4944	2.7804			-88.7097	-81.2709	-75.0578	-68.2304	-67.6512	-63.8512
24.1942	2.1124	2.3676	2.2656	2.264	2.4644	2.7552			-90.5666	-82.5823	-76.0936	-69.4468	-68.4895	-64.0716
24.3354	2.0736	2.3	2.2336	2.2448	2.4192	2.7084			-91.1776	-83.858	-75.8942	-70.0143	-69.263	-62.5537
24.4765	2.0264	2.2596	2.1648	2.1664	2.3524	2.6852			-91.4378	-84.3293	-77.3566	-70.4086	-69.0746	-65.0867
24.6177	2.004	2.202	2.1412	2.1536	2.2644	2.6096			-92.4546	-84.9274	-77.7247	-69.9101	-70.6135	-65.9283
24.7589	1.9292	2.172	2.1028	2.1272	2.2716	2.466			-94.4082	-85.5834	-78.2748	-71.395	-70.8496	-66.0881
24.9001	1.886	2.142	2.0456	2.0632	2.236	2.4612			-95.0035	-86.5064	-79.2972	-71.574	-70.7447	-66.8466
25.0412	1.85	2.0996	2.0088	2.0048	2.1228	2.4664			-96.3692	-86.4504	-79.8507	-72.2404	-71.692	-67.8166
25.1824	1.8112	2.0564	1.9936	2.0068	2.1584	2.396			-97.7155	-88.1905	-81.114	-72.0686	-72.3419	-67.5905
25.3236	1.8	1.9968	1.958	1.9644	2.1248	2.3256			-97.8083	-88.6241	-81.0334	-72.6555	-71.7134	-67.6058
25.4648	1.7548	1.9768	1.9152	1.8816	2.0452	2.3196			-99.1001	-88.9905	-82.1222	-73.6336	-72.6785	-63.1097
25.6059	1.7128	1.9592	1.8736	1.8912	2.0372	2.34			-99.8328	-90.7849	-83.1237	-74.5576	-73.6092	-68.188
25.7471	1.6976	1.9248	1.8552	1.8472	1.9996	2.2568			-101.338	-91.6664	-83.4695	-73.8777	-73.5753	-71.799
25.8883	1.6708	1.8768	1.8112	1.8388	1.9148	2.1588			-101.751	-92.3891	-83.9332	-76.0067	-73.7108	-70.2777
26.0295	1.6344	1.8424	1.7812	1.7664	1.9432	2.1748			-101.704	-93.3316	-84.8125	-76.9818	-74.7969	-70.7807
26.1707	1.5708	1.81	1.7648	1.7512	1.9232	2.1012			-102.986	-94.069	-84.8902	-77.046	-75.1771	-71.518
26.3118	1.554	1.7568	1.7148	1.7424	1.8436	2.0924			-103.995	-93.9069	-85.3242	-77.2067	-76.1138	-71.5987
26.453	1.5316	1.7544	1.704	1.7312	1.8492	2.0884			-104.97	-95.0481	-86.6237	-77.155	-77.3119	-70.7141
26.5942	1.486	1.736	1.6588	1.6564	1.8292	2.0192			-105.749	-95.6185	-86.8216	-78.1151	-77.7407	-71.8016
26.7354	1.4444	1.7256	1.6456	1.6336	1.7952	1.9372			-105.913	-96.1786	-87.4048	-77.8882	-78.571	-72.2191
26.8765	1.4324	1.6836	1.6188	1.594	1.754	1.9868			-108.019	-96.8998	-88.3903	-77.137	-77.2388	-74.1991
27.0177	1.412	1.6372	1.6036	1.5888	1.8072	1.918			-108.575	-98.0709	-89.0897	-78.0223	-79.2133	-73.5324
27.1589	1.3908	1.594	1.5564	1.5608	1.7196	1.896			-109.42	-97.8748	-89.4457	-77.3826	-79.2627	-75.9612
27.3001	1.3628	1.5512	1.5324	1.5128	1.6928	1.8256			-109.161	-99.9247	-90.3438	-81.3907	-78.0397	-74.1225
27.4413	1.3524	1.5688	1.5204	1.54	1.6716	1.8276			-110.14	-99.9783	-89.8771	-80.9307	-80.0255	-75.7839
27.5824	1.3392	1.5276	1.484	1.5304	1.5756	1.8356			-110.867	-101.11	-91.467	-81.1431	-79.7766	-77.4618
27.7236	1.2576	1.5224	1.4688	1.48	1.544	1.8064			-112.965	-101.321	-91.7508	-81.1524	-81.6478	-74.4595
27.8648	1.2524	1.436	1.4592	1.4528	1.582	1.7864			-112.836	-101.415	-92.0647	-80.4761	-80.7483	-76.095
28.0059	1.2452	1.4456	1.404	1.4068	1.5676	1.7676			-113.188	-103.253	-93.2184	-82.4866	-82.3752	-78.2591
28.1471	1.2228	1.4308	1.4164	1.4336	1.5916	1.7272			-113.966	-105.135	-91.603	-83.5033	-82.2688	-77.0974
28.2883	1.1892	1.4296	1.3724	1.3652	1.5008	1.732			-115.648	-104.004	-94.5258	-81.7911	-81.8249	-77.5773
28.4295	1.1864	1.3808	1.3616	1.3872	1.4812	1.69			-117.013	-105.285	-94.8672	-83.1223	-84.0946	-77.5774
28.5707	1.1604	1.3532	1.3596	1.366	1.4576	1.6644			-116.433	-105.703	-95.1878	-82.6201	-81.7899	-79.1589
28.7118	1.1308	1.3656	1.3216	1.2948	1.4348	1.6388			-118.017	-106.977	-95.3858	-85.6288	-83.9366	-79.5408
28.853	1.0864	1.346	1.3072	1.3344	1.4872	1.6328			-118.548	-107.209	-95.9635	-84.4047	-83.8681	-77.7406
28.9942	1.0772	1.3264	1.3012	1.2924	1.4224	1.628			-118.717	-107.394	-96.7635	-85.688	-84.7605	-78.2495
29.1354	1.0688	1.2972	1.2752	1.33	1.384	1.5992			-120.342	-107.768	-96.6765	-85.9235	-84.8998	-79.1659
29.2765	1.0492	1.2628	1.2624	1.3076	1.3492	1.5844			-121.036	-109.234	-98.0796	-86.6852	-86.0291	-80.8179
29.4177	1.0448	1.248	1.2348	1.2	1.3016	1.5244			-122.055	-109.714	-98.8802	-87.4077	-87.1367	-79.6063
29.5589	1.0196	1.2256	1.2304	1.244	1.2704	1.5148			-122.543	-110.264	-98.9654	-85.5143	-85.3093	-80.0843
29.7001	1.002	1.2272	1.2016	1.1956	1.2704	1.486			-122.972	-110.188	-99.4715	-86.7257	-84.1274	-80.4731
29.8412	0.996	1.18	1.1956	1.2352	1.2616	1.4652			-122.64	-111.439	-99.842	-87.0665	-89.0505	-79.9281
29.9824	0.962	1.1996	1.1628	1.1928	1.2076	1.4152			-123.899	-114.548	-101.11	-87.9775	-89.0474	-80.4375
30.1236	0.9516	1.1664	1.1688	1.184	1.2668	1.4224			-124.13	-113.367	-100.74	-88.4541	-87.3466	-82.0992
30.2648	0.9444	1.1432	1.1348	1.1508	1.2224	1.3904			-125.577	-114.2	-101.762	-87.6884	-88.6849	-83.6521
30.406	0.9384	1.1688	1.1184	1.0948	1.2612	1.3996			-124.671	-114.451	-101.111	-88.8492	-86.4281	-80.8838
30.5471	0.9056	1.1028	1.1024	1.1228	1.2056	1.3632			-127.361	-116.527	-102.538	-87.7038	-87.381	-83.5308
30.6883	0.8748	1.114	1.0924	1.172	1.1848	1.3384			-126.97	-116.204	-102.299	-90.3249	-89.378	-79.5605
30.8295	0.8636	1.0812	1.0864	1.0992	1.1656	1.3464			-128.629	-117.492	-103.528	-91.0686	-87.517	-82.922
30.9707	0.854	1.0828	1.0592	1.066	1.1484	1.342			-129.35	-116.718	-104.43	-89.0793	-88.264	-84.5561
31.1118	0.8404	1.0508	1.0556	1.0768	1.1584	1.2744			-130.518	-117.053	-106.254	-92.4659	-90.4129	-85.3336
31.253	0.8364	1.0612	1.0352	1.0592	1.1612	1.3244			-129.674	-119.493	-106.295	-90.3237	-91.3401	-85.0771
31.3942	0.8272	1.0284	1.0224	1.0472	1.0596	1.3028			-131.194	-120.394	-106.009	-90.8352	-90.5666	-84.2538
31.5354	0.7856	1.0456	1.0096	1.0396	1.1224	1.2356			-131.855	-120.188	-106.385	-90.8203	-89.1209	-87.1413
31.6765	0.7852	1.0064	0.9964	1.0004	1.1044	1.2476			-132.086	-120.34	-108.117	-91.0004	-92.7991	-84.4425
31.8177	0.7772	1.0168	0.99	1.0096	1.0512	1.2124			-133.096	-121.472	-106.099	-90.2824	-91.1315	-83.7648
31.9589	0.7476	0.97	0.9704	0.9732	1.1088	1.2152			-134.744	-120.853	-107.695	-90.7807	-90.8372	-85.2422
32.1001	0.7348	0.9544	0.9644	0.9908	1.0688	1.1992			-134.136	-123.658	-107.5	-88.9761	-90.4118	-85.7489
32.2413	0.7268	0.9228	0.9496	0.9792	1.0712	1.1584			-135.28	-123.665	-109.417	-93.0037	-90.6983	-85.6542
32.3824	0.7268	0.938	0.938	0.9548	1.034	1.1436			-136.668	-124.164	-110.118	-92.9352	-93.2482	-87.1965
32.5236	0.6828	0.9296	0.936	0.9948	1.0152	1.1828			-136.072	-125.344	-110.051	-93.3234	-92.8575	-88.3955
32.6648	0.6828	0.9	0.9108	0.9352	1.0176	1.124			-136.219	-125.117	-111.103	-92.9321	-93.8485	-82.4913
32.806	0.676	0.8916	0.8932	0.9384	1.0108	1.1696			-138.436	-125.509	-110.299	-93.8857	-93.623	-86.1848
32.9471	0.7076	0.8912	0.8728	0.8412	0.9868	1.1304			-138.168	-127.329	-111.064	-96.8026	-97.8524	-89.5161
33.0883	0.7072	0.8548	0.8964	0.906	0.9492	1.07			-138.403	-128.818	-112.574	-95.0561	-95.3299	-87.3389
33.2295	0.6944	0.8276	0.884	0.9396	0.9956	1.124			-136.82	-127.352	-112.011	-95.0773	-93.4788	-88.1316
33.3707	0.6852	0.842	0.8644	0.8984	0.982	1.1196			-138.97	-128.625	-112.096	-97.5504	-92.7881	-85.7128
33.5119	0.7072	0.8332	0.844	0.8728	0.92	1.0672			-137.585	-128.309	-113.081	-91.6696	-95.6911	-87.2724
33.653	0.6752	0.8292	0.856	0.8688	0.9648	1.0836			-136.154	-127.54	-114.73	-96.2448	-93.6308	-89.2464
33.7942	0.6688	0.8416	0.8532	0.9156	0.9468	1.0908			-135.192	-127.741	-114.383	-95.6609	-97.4753	-89.6726
33.9354	0.6636	0.8004	0.8244	0.8684	0.9776	1.0284			-138.921	-130.7	-116.176	-97.8654	-95.912	-92.6178
34.0765	0.682	0.8128	0.8092	0.8492	0.9052	1.1676			-140.356	-132.294	-116.228	-96.1022	-99.3357	-88.784
34.2177	0.6288	0.7984	0.7996	0.85	0.91	1.002			-141.604	-132.094	-116.172	-96.012	-96.4364	-88.4433
34.3589	0.632	0.7424	0.7992	0.8176	0.8556	1.0264			-139.645	-132.054	-117.952	-96.2366	-98.0134	-88.5417
34.5001	0.5944	0.756	0.7768	0.7844	0.8948	1.0292			-144.184	-133.419	-117.293	-96.4081	-95.5001	-91.6549
34.6412	0.5808	0.7588	0.7808	0.8088	0.8412	0.9976			-141.783	-133.218	-117.458	-98.2419	-98.8188	-93.328
34.7824	0.5612	0.7956	0.7812	0.7864	0.9144	1.008			-141.927	-133.426	-118.226	-99.5473	-98.3568	-90.7792
34.9236	0.5848	0.7608	0.7344	0.782	0.8436	1.0384			-144.746	-134.416	-118.31	-97.8173	-100.739	-89.501
35.0648	0.5716	0.7352	0.7588	0.8108	0.8536	0.9732			-142.377	-134.795	-120.697	-101.027	-101.515	-92.3879
35.206	0.5516	0.6996	0.7448	0.8308	0.8376	0.9788			-144.61	-133.016	-119.449	-99.882	-99.9812	-88.6207
35.3471	0.5608	0.6948	0.7284	0.7964	0.8304	0.9476			-144.024	-138.44	-121.723	-104.263	-97.9566	-95.2093
35.4883	0.5328	0.6968	0.7456	0.8036	0.746	0.9748			-146.941	-138.81	-121.243	-102.858	-98.9782	-89.27
35.6295	0.514	0.6792	0.7472	0.802	0.8252	0.9412			-147.041	-137.491	-121.484	-100.117	-100.093	-96.1408
35.7707	0.5032	0.6924	0.718	0.78	0.8096	0.9276			-146.976	-138.239	-121.554	-101.305	-102.461	-89.6309
35.9118	0.5116	0.6788	0.6952	0.7472	0.766	0.8792			-148.256	-138.974	-122.122	-100.657	-102.104	-95.4292
36.053	0.5036	0.6584	0.7008	0.7336	0.7444	0.9316			-146.968	-138.838	-120.937	-101.243	-103.71	-92.4914
36.1942	0.5024	0.6856	0.6836	0.7344	0.8164	0.8584			-150.596	-139.709	-123.172	-102.2	-100.794	-95.1919
36.3354	0.4908	0.6456	0.6932	0.766	0.7868	0.976			-150.435	-140.994	-124.142	-101.963	-104.62	-97.0621
36.4765	0.4632	0.6448	0.6772	0.7296	0.7272	0.8436			-149.392	-143.025	-124.675	-104.288	-100.355	-93.827
									-149.555	-140.833	-124.633	-106.118	-104.866	-94.0829
									-151.09	-144.608	-125.518	-105.294	-104.5	-96.6883

## Sheet: Fig. 2
Maxwell
						Freq.	Amplitude_base	Amplitude_end		Freq.	Phase_base	Phase_end		Freq. (kHz)	Amp_MM	Amp_SS	Amp_MS		Freq. (kHz)	Ph_MM	Ph_SS	Ph_MS
Freq (kHz)	g'	g''	g' extr	g'' extr		1.001	0.2478	0.29808		1.001	-1.06026	-1.34919		2.02327	11.087	12.1989	2.41445		2.02327	-0.05628	-0.11491	-0.00137
1	9.68128e-06	0.00138	9.6768e-06	0.00138		1.501	0.24887	0.29914		1.501	-1.59027	-1.78967		2.09451	10.9157	12.0338	2.41931		2.09451	-0.0633	-0.18132	-0.00765
1.39	1.88105e-05	0.00193	1.86957e-05	0.00192		2.001	0.25039	0.30065		2.001	-2.1266	-2.23648		2.16574	10.7559	12.0287	2.42443		2.16574	-0.07107	-0.2366	-0.02446
1.78	3.09432e-05	0.00247	3.06567e-05	0.00246		2.501	0.25237	0.3026		2.501	-2.67148	-2.69189		2.23697	10.5885	11.6156	2.42983		2.23697	-0.07793	-0.20773	-0.0253
2.17	4.6078e-05	0.00302	4.55588e-05	0.003		3.001	0.25481	0.30502		3.001	-3.2273	-3.15827		2.30821	10.4177	11.4614	2.43551		2.30821	-0.08593	-0.22118	-0.03192
2.56	6.4213e-05	0.00356	6.34007e-05	0.00354		3.501	0.25775	0.30793		3.501	-3.79657	-3.63815		2.37944	10.4279	11.3817	2.44145		2.37944	-0.08701	-0.37927	-0.04037
2.95	8.53493e-05	0.0041	8.41806e-05	0.00408		4.001	0.26121	0.31135		4.001	-4.38209	-4.13433		2.45067	10.2133	11.2404	2.44767		2.45067	-0.09387	-0.12974	-0.03886
3.34	0.00010948	0.00465	0.000107897	0.00461		4.501	0.26523	0.31532		4.501	-4.98686	-4.64981		2.5219	9.98381	10.8872	2.45416		2.5219	-0.10444	-0.36435	-0.04896
3.73	0.000136608	0.00519	0.000134547	0.00515		5.001	0.26984	0.31987		5.001	-5.61431	-5.18805		2.59314	9.82214	10.8305	2.46093		2.59314	-0.10959	-0.31468	-0.05434
4.12	0.000166728	0.00573	0.000164129	0.00569		5.501	0.2751	0.32506		5.501	-6.26815	-5.75274		2.66437	9.71254	10.4338	2.46796		2.66437	-0.11291	-0.24926	-0.04736
4.51	0.00019984	0.00628	0.000196641	0.00623		6.001	0.28105	0.33094		6.001	-6.95274	-6.34827		2.7356	9.70726	10.6608	2.47527		2.7356	-0.11612	-0.26892	-0.06411
4.9	0.000235934	0.00682	0.000232078	0.00677		6.501	0.28778	0.33757		6.501	-7.67294	-6.97947		2.80683	9.46908	10.0358	2.47773		2.80683	-0.12778	-0.28201	-0.06632
5.29	0.000275013	0.00736	0.000270439	0.0073		7.001	0.29534	0.34503		7.001	-8.43435	-7.65198		2.87806	9.35907	10.1006	2.47806		2.87806	-0.13391	-0.3555	-0.07539
5.68	0.000317075	0.00791	0.000311719	0.00784		7.501	0.30385	0.3534		7.501	-9.24359	-8.37241		2.9493	9.26646	9.91674	2.49456		2.9493	-0.13897	-0.36113	-0.07831
6.07	0.000362111	0.00845	0.000355916	0.00838		8.001	0.31341	0.36281		8.001	-10.1084	-9.14849		3.02053	9.14081	9.60464	2.48259		3.02053	-0.14428	-0.38914	-0.07486
6.46	0.000410124	0.00899	0.000403024	0.00891		8.501	0.32414	0.37336		8.501	-11.0379	-9.98932		3.09176	9.02946	9.46103	2.49225		3.09176	-0.14856	-0.39627	-0.07742
6.85	0.000461098	0.00953	0.00045304	0.00945		9.001	0.33622	0.38522		9.001	-12.0429	-10.9058		3.16299	8.94588	9.40288	2.52269		3.16299	-0.15753	-0.37023	-0.08616
7.24	0.00051504	0.01007	0.00050596	0.00998		9.501	0.34982	0.39856		9.501	-13.1365	-11.911		3.23423	8.85357	9.36092	2.52309		3.23423	-0.16303	-0.41378	-0.09324
7.63	0.000571948	0.01061	0.000561779	0.01052		10.001	0.36517	0.4136		10.001	-14.3348	-13.0209		3.30546	8.74011	9.21472	2.55128		3.30546	-0.16461	-0.35845	-0.09427
8.02	0.000631798	0.01115	0.000620491	0.01105		10.501	0.38255	0.43059		10.501	-15.6572	-14.255		3.37669	8.66854	9.14557	2.56093		3.37669	-0.17001	-0.4329	-0.10293
8.41	0.000694603	0.01169	0.000682092	0.01159		11.001	0.40227	0.44985		11.001	-17.1276	-15.6372		3.44792	8.56782	9.12266	2.58319		3.44792	-0.17625	-0.44736	-0.11121
8.8	0.000760351	0.01223	0.000746576	0.01212		11.501	0.42474	0.47175		11.501	-18.7766	-17.1982		3.51916	8.47313	8.99622	2.58988		3.51916	-0.18123	-0.41962	-0.11175
9.19	0.000829029	0.01277	0.000813937	0.01265		12.001	0.45043	0.49675		12.001	-20.642	-18.9755		3.59039	8.40728	8.82284	2.58041		3.59039	-0.18137	-0.45292	-0.11554
9.58	0.000900641	0.0133	0.00088417	0.01318		12.501	0.47992	0.52536		12.501	-22.7719	-21.0176		3.66162	8.3444	8.63307	2.59445		3.66162	-0.1896	-0.37724	-0.11033
9.97	0.000975177	0.01384	0.000957268	0.01372		13.001	0.51387	0.55821		13.001	-25.2285	-23.3863		3.73285	8.26022	8.66392	2.60544		3.73285	-0.19605	-0.56455	-0.12101
10.36	0.00105	0.01438	0.00103	0.01425		13.501	0.55305	0.59598		13.501	-28.0907	-26.1606		3.80409	8.19173	8.6108	2.61468		3.80409	-0.196	-0.44914	-0.12676
10.75	0.00113	0.01491	0.00111	0.01478		14.001	0.59831	0.63942		14.001	-31.4624	-29.4446		3.87532	8.11112	8.5016	2.62427		3.87532	-0.20003	-0.50011	-0.12919
11.14	0.00122	0.01545	0.00119	0.01531		14.501	0.65037	0.68911		14.501	-35.4742	-33.3687		3.94655	8.05212	8.36576	2.62676		3.94655	-0.2037	-0.52435	-0.13589
11.53	0.0013	0.01598	0.00128	0.01584		15.001	0.70963	0.74524		15.001	-40.2896	-38.0964		4.01778	7.98845	8.21409	2.63643		4.01778	-0.2077	-0.48807	-0.12923
11.92	0.00139	0.01652	0.00137	0.01637		15.501	0.77555	0.80701		15.501	-46.105	-43.8241		4.08902	7.90565	8.17753	2.63149		4.08902	-0.21566	-0.55599	-0.13849
12.31	0.00148	0.01705	0.00146	0.01689		16.001	0.84556	0.87154		16.001	-53.123	-50.7544		4.16025	7.86967	8.12787	2.63865		4.16025	-0.21594	-0.45534	-0.14041
12.7	0.00158	0.01758	0.00155	0.01742		16.501	0.91367	0.93257		16.501	-61.501	-59.0448		4.23148	7.79893	7.99459	2.63135		4.23148	-0.22147	-0.50962	-0.13634
13.09	0.00168	0.01811	0.00164	0.01795		17.001	0.96951	0.97963		17.001	-71.238	-68.6941		4.30271	7.74005	7.97581	2.62091		4.30271	-0.22617	-0.59008	-0.14592
13.48	0.00178	0.01864	0.00174	0.01847		17.501	1	1		17.501	-82.0391	-79.4074		4.37395	7.68603	7.91903	2.62111		4.37395	-0.22508	-0.52279	-0.14943
13.87	0.00188	0.01917	0.00184	0.019		18.001	0.99535	0.98478		18.001	-93.2714	-90.5519		4.44518	7.61205	7.83414	2.60721		4.44518	-0.23572	-0.51064	-0.14778
14.26	0.00199	0.0197	0.00195	0.01952		18.501	0.95573	0.93524		18.501	-104.135	-101.327		4.51641	7.57775	7.67484	2.61627		4.51641	-0.23796	-0.53125	-0.15119
14.65	0.0021	0.02023	0.00206	0.02004		19.001	0.89128	0.8624		19.001	-113.972	-111.076		4.58764	7.53152	7.708	2.60953		4.58764	-0.24011	-0.53992	-0.1663
15.04	0.00221	0.02076	0.00217	0.02056		19.501	0.81547	0.77996		19.501	-122.459	-119.475		4.65888	7.48215	7.63854	2.61182		4.65888	-0.24444	-0.58189	-0.16523
15.43	0.00232	0.02128	0.00228	0.02109		20.001	0.73891	0.69839		20.001	-129.573	-126.501		4.73011	7.43397	7.53382	2.61863		4.73011	-0.24773	-0.54136	-0.16746
15.82	0.00244	0.02181	0.00239	0.02161		20.501	0.6676	0.62335		20.501	-135.463	-132.302		4.80134	7.38722	7.4865	2.63296		4.80134	-0.25306	-0.55202	-0.16934
16.21	0.00256	0.02233	0.00251	0.02212		21.001	0.60392	0.5569		21.001	-140.333	-137.083		4.87257	7.3428	7.44515	2.64546		4.87257	-0.25645	-0.51518	-0.17568
16.6	0.00268	0.02286	0.00263	0.02264		21.501	0.54827	0.49916		21.501	-144.377	-141.039		4.9438	7.29393	7.37703	2.65191		4.9438	-0.2602	-0.59797	-0.17322
16.99	0.00281	0.02338	0.00275	0.02316		22.001	0.50005	0.44935		22.001	-147.765	-144.337		5.01504	7.24923	7.26597	2.65857		5.01504	-0.2645	-0.60936	-0.17273
17.38	0.00294	0.0239	0.00288	0.02368		22.501	0.45837	0.40642		22.501	-150.629	-147.112		5.08627	7.19301	7.29095	2.68096		5.08627	-0.26597	-0.58626	-0.18421
17.77	0.00307	0.02442	0.00301	0.02419		23.001	0.42227	0.36932		23.001	-153.075	-149.467		5.1575	7.18038	7.15445	2.66211		5.1575	-0.27048	-0.58225	-0.18656
18.16	0.0032	0.02494	0.00314	0.02471		23.501	0.3909	0.33713		23.501	-155.183	-151.485		5.22873	7.13826	7.1656	2.6605		5.22873	-0.27206	-0.62263	-0.18933
18.55	0.00334	0.02546	0.00327	0.02522		24.001	0.3635	0.30905		24.001	-157.018	-153.229		5.29997	7.08866	7.04374	2.66153		5.29997	-0.27821	-0.62402	-0.18568
18.94	0.00348	0.02597	0.00341	0.02573		24.501	0.33946	0.28443		24.501	-158.627	-154.747		5.3712	7.04118	7.00331	2.64133		5.3712	-0.28216	-0.64876	-0.18369
19.33	0.00362	0.02649	0.00355	0.02624		25.001	0.31824	0.2627		25.001	-160.051	-156.079		5.44243	7.0124	7.01685	2.64097		5.44243	-0.28447	-0.63348	-0.19778
19.72	0.00377	0.02701	0.00369	0.02675		25.501	0.29943	0.24344		25.501	-161.319	-157.254		5.51366	6.98783	6.93327	2.64946		5.51366	-0.28743	-0.52766	-0.19274
20.11	0.00391	0.02752	0.00384	0.02726		26.001	0.28267	0.22627		26.001	-162.456	-158.298		5.5849	6.94037	6.89493	2.66777		5.5849	-0.29333	-0.64557	-0.20185
20.5	0.00406	0.02803	0.00398	0.02777		26.501	0.26767	0.21089		26.501	-163.482	-159.23		5.65613	6.91553	6.86803	2.65436		5.65613	-0.29609	-0.55787	-0.19737
20.89	0.00422	0.02854	0.00413	0.02828		27.001	0.25418	0.19705		27.001	-164.413	-160.066		5.72736	6.89238	6.80929	2.64905		5.72736	-0.29834	-0.53291	-0.20127
21.28	0.00437	0.02905	0.00429	0.02878		27.501	0.24201	0.18454		27.501	-165.262	-160.819		5.79859	6.85543	6.78195	2.64964		5.79859	-0.30359	-0.52344	-0.20473
21.67	0.00453	0.02956	0.00444	0.02928		28.001	0.23098	0.17319		28.001	-166.039	-161.499		5.86983	6.7967	6.66687	2.64818		5.86983	-0.30306	-0.69174	-0.20251
22.06	0.00469	0.03007	0.0046	0.02979		28.501	0.22095	0.16285		28.501	-166.754	-162.117		5.94106	6.77704	6.63628	2.64389		5.94106	-0.30545	-0.60655	-0.20884
22.45	0.00485	0.03058	0.00476	0.03029		29.001	0.21181	0.15341		29.001	-167.415	-162.679		6.01229	6.74582	6.64973	2.64726		6.01229	-0.31342	-0.61	-0.21601
22.84	0.00502	0.03108	0.00492	0.03079		29.501	0.20344	0.14475		29.501	-168.028	-163.192		6.08352	6.72316	6.63672	2.65073		6.08352	-0.31545	-0.74107	-0.21742
23.23	0.00519	0.03158	0.00509	0.03129		30.001	0.19577	0.13678		30.001	-168.598	-163.661		6.15476	6.71824	6.57538	2.65712		6.15476	-0.32158	-0.7104	-0.22012
23.62	0.00536	0.03209	0.00526	0.03178		30.501	0.18871	0.12943		30.501	-169.13	-164.09		6.22599	6.67587	6.54016	2.68923		6.22599	-0.32043	-0.63379	-0.21525
24.01	0.00553	0.03259	0.00543	0.03228		31.001	0.1822	0.12264		31.001	-169.628	-164.485		6.29722	6.67951	6.51138	2.69937		6.29722	-0.32897	-0.57146	-0.22141
24.4	0.00571	0.03309	0.0056	0.03278		31.501	0.17619	0.11634		31.501	-170.096	-164.847		6.36845	6.61743	6.4145	2.72519		6.36845	-0.33178	-0.66289	-0.21553
24.79	0.00589	0.03359	0.00577	0.03327		32.001	0.17063	0.11048		32.001	-170.536	-165.18		6.43969	6.6037	6.46063	2.7202		6.43969	-0.33479	-0.69856	-0.23541
25.18	0.00607	0.03408	0.00595	0.03376		32.501	0.16547	0.10503		32.501	-170.951	-165.486		6.51092	6.55721	6.40981	2.71421		6.51092	-0.34002	-0.65375	-0.23236
25.57	0.00625	0.03458	0.00613	0.03425		33.001	0.16067	0.09994		33.001	-171.343	-165.768		6.58215	6.56369	6.37751	2.70995		6.58215	-0.33614	-0.68199	-0.23085
25.96	0.00644	0.03507	0.00631	0.03474		33.501	0.15621	0.09517		33.501	-171.716	-166.027		6.65338	6.49947	6.34057	2.73794		6.65338	-0.34255	-0.69744	-0.23095
26.35	0.00663	0.03556	0.0065	0.03523		34.001	0.15205	0.09071		34.001	-172.069	-166.265		6.72462	6.51368	6.25587	2.74178		6.72462	-0.34378	-0.70058	-0.24034
26.74	0.00682	0.03605	0.00669	0.03572		34.501	0.14817	0.08652		34.501	-172.405	-166.484		6.79585	6.47781	6.27971	2.72057		6.79585	-0.35544	-0.74949	-0.23144
27.13	0.00701	0.03654	0.00687	0.0362		35.001	0.14454	0.08258		35.001	-172.725	-166.685		6.86708	6.4843	6.32494	2.74908		6.86708	-0.34988	-0.77132	-0.24986
27.52	0.00721	0.03703	0.00707	0.03668		35.501	0.14114	0.07886		35.501	-173.031	-166.868		6.93831	6.45739	6.26223	2.77354		6.93831	-0.35779	-0.68232	-0.25172
27.91	0.00741	0.03752	0.00726	0.03717		36.001	0.13796	0.07536		36.001	-173.324	-167.035		7.00954	6.41936	6.23083	2.76499		7.00954	-0.36033	-0.69893	-0.25215
28.3	0.00761	0.038	0.00746	0.03765		36.501	0.13498	0.07205		36.501	-173.604	-167.187		7.08078	6.40598	6.21213	2.75416		7.08078	-0.36784	-0.68447	-0.25414
28.69	0.00781	0.03849	0.00766	0.03813		37.001	0.13219	0.06892		37.001	-173.873	-167.324		7.15201	6.39863	6.14857	2.75555		7.15201	-0.36949	-0.7854	-0.25668
29.08	0.00801	0.03897	0.00786	0.0386		37.501	0.12956	0.06595		37.501	-174.131	-167.447		7.22324	6.38753	6.16278	2.77221		7.22324	-0.36806	-0.78274	-0.26518
29.47	0.00822	0.03945	0.00806	0.03908		38.001	0.12709	0.06313		38.001	-174.379	-167.556		7.29447	6.37056	6.15217	2.77513		7.29447	-0.37594	-0.73003	-0.2654
29.86	0.00843	0.03993	0.00827	0.03955		38.501	0.12477	0.06046		38.501	-174.619	-167.653		7.36571	6.33757	6.10416	2.76821		7.36571	-0.37653	-0.69769	-0.2574
30.25	0.00864	0.0404	0.00848	0.04003		39.001	0.12259	0.05791		39.001	-174.849	-167.736		7.43694	6.34634	6.05458	2.74999		7.43694	-0.37879	-0.68853	-0.26484
30.64	0.00886	0.04088	0.00869	0.0405		39.501	0.12054	0.05549		39.501	-175.072	-167.807		7.50817	6.31559	6.02962	2.73962		7.50817	-0.3845	-0.81288	-0.26598
31.03	0.00907	0.04135	0.0089	0.04097		40.001	0.11861	0.05317		40.001	-175.287	-167.866		7.5794	6.33294	5.98784	2.73667		7.5794	-0.39114	-0.72131	-0.26688
31.42	0.00929	0.04182	0.00911	0.04143		40.501	0.11679	0.05097		40.501	-175.495	-167.912		7.65064	6.30783	6.02101	2.77287		7.65064	-0.39331	-0.71072	-0.2825
31.81	0.00951	0.0423	0.00933	0.0419		41.001	0.11508	0.04886		41.001	-175.697	-167.946		7.72187	6.31709	6.00292	2.76881		7.72187	-0.39107	-0.83103	-0.28345
32.2	0.00974	0.04276	0.00955	0.04236		41.501	0.11347	0.04685		41.501	-175.893	-167.968		7.7931	6.26614	5.94158	2.78018		7.7931	-0.39878	-0.77424	-0.27536
32.59	0.00996	0.04323	0.00977	0.04283		42.001	0.11195	0.04492		42.001	-176.083	-167.978		7.86433	6.23689	5.95445	2.79036		7.86433	-0.39803	-0.76994	-0.28611
32.98	0.01019	0.0437	0.00999	0.04329		42.501	0.11052	0.04307		42.501	-176.268	-167.975		7.93557	6.26134	5.92081	2.81888		7.93557	-0.40529	-0.69451	-0.27334
33.37	0.01042	0.04416	0.01022	0.04375		43.001	0.10918	0.04129		43.001	-176.447	-167.959		8.0068	6.26782	5.91515	2.86381		8.0068	-0.40916	-0.75229	-0.28672
33.76	0.01065	0.04462	0.01045	0.0442		43.501	0.10792	0.03959		43.501	-176.622	-167.931		8.07803	6.22455	5.88053	2.89318		8.07803	-0.40733	-0.77429	-0.29512
34.15	0.01089	0.04508	0.01068	0.04466		44.001	0.10673	0.03795		44.001	-176.792	-167.889		8.14926	6.22356	5.8953	2.90545		8.14926	-0.41673	-0.85001	-0.29177
34.54	0.01112	0.04554	0.01091	0.04511		44.501	0.10562	0.03637		44.501	-176.959	-167.833		8.2205	6.1973	5.8832	2.90474		8.2205	-0.41889	-0.8509	-0.30452
34.93	0.01136	0.04599	0.01114	0.04557		45.001	0.10457	0.03486		45.001	-177.121	-167.763		8.29173	6.22148	5.85966	2.92459		8.29173	-0.42353	-0.86959	-0.295
35.32	0.0116	0.04645	0.01138	0.04602		45.501	0.10359	0.03339		45.501	-177.279	-167.678		8.36296	6.22545	5.88496	2.92325		8.36296	-0.42274	-0.79423	-0.30204
35.71	0.01184	0.0469	0.01161	0.04646		46.001	0.10268	0.03199		46.001	-177.434	-167.577		8.43419	6.21034	5.83747	2.92739		8.43419	-0.42618	-0.9109	-0.31008
36.1	0.01209	0.04735	0.01185	0.04691		46.501	0.10182	0.03062		46.501	-177.586	-167.459		8.50543	6.20224	5.81307	2.96626		8.50543	-0.43088	-0.85859	-0.30444
36.49	0.01234	0.0478	0.0121	0.04736		47.001	0.10102	0.02931		47.001	-177.735	-167.323		8.57666	6.1456	5.78181	2.98188		8.57666	-0.43129	-0.8594	-0.30931
36.88	0.01258	0.04825	0.01234	0.0478		47.501	0.10028	0.02804		47.501	-177.881	-167.169		8.64789	6.16226	5.82824	2.99997		8.64789	-0.44218	-0.88484	-0.32051
37.27	0.01283	0.04869	0.01259	0.04824		48.001	0.0996	0.02681		48.001	-178.024	-166.993		8.71912	6.17527	5.75223	3.01522		8.71912	-0.43294	-0.82795	-0.3187
37.66	0.01309	0.04914	0.01283	0.04868		48.501	0.09896	0.02562		48.501	-178.164	-166.796		8.79036	6.17927	5.81631	3.03241		8.79036	-0.44224	-0.82683	-0.31632
38.05	0.01334	0.04958	0.01308	0.04912		49.001	0.09838	0.02447		49.001	-178.302	-166.574		8.86159	6.18789	5.78476	3.01569		8.86159	-0.44776	-0.84929	-0.31313
38.44	0.0136	0.05002	0.01333	0.04955		49.501	0.09784	0.02335		49.501	-178.438	-166.327		8.93282	6.17841	5.72987	3.02257		8.93282	-0.45131	-0.90116	-0.31872
38.83	0.01386	0.05046	0.01359	0.04999								-166.051		9.00405	6.17027	5.73446	3.0514		9.00405	-0.45724	-0.93531	-0.33595
39.22	0.01412	0.05089	0.01384	0.05042								-165.743		9.07529	6.16122	5.70248	3.08371		9.07529	-0.46449	-0.93889	-0.32635
39.61	0.01438	0.05133	0.0141	0.05085										9.14652	6.15216	5.7348	3.07101		9.14652	-0.46556	-0.93927	-0.33257
40			0.01436	0.05128										9.21775	6.16764	5.70614	3.09598		9.21775	-0.46912	-0.89398	-0.33792
														9.28899	6.14132	5.70558	3.12496		9.28899	-0.47148	-0.97913	-0.33397
														9.36022	6.15744	5.70404	3.15315		9.36022	-0.47541	-0.98159	-0.35169
														9.43145	6.15341	5.68832	3.18764		9.43145	-0.47882	-0.90363	-0.34989
														9.50268	6.18118	5.67548	3.2067		9.50268	-0.4827	-0.86979	-0.34724
														9.57392	6.15093	5.67576	3.18932		9.57392	-0.49005	-1.01024	-0.35713
														9.64515	6.15498	5.68666	3.18045		9.64515	-0.48733	-1.00673	-0.35643
														9.71638	6.15775	5.71182	3.18582		9.71638	-0.49555	-0.92044	-0.35791
														9.78762	6.19647	5.65405	3.17445		9.78762	-0.49496	-0.95801	-0.34998
														9.85885	6.20287	5.66219	3.18739		9.85885	-0.50104	-1.03392	-0.3631
														9.93008	6.17397	5.65081	3.20311		9.93008	-0.50757	-0.99689	-0.3715
														10.0013	6.18127	5.68781	3.20075		10.0013	-0.51028	-0.96978	-0.3673
														10.0725	6.18427	5.64508	3.21006		10.0725	-0.51423	-1.00405	-0.37265
														10.1438	6.17593	5.67138	3.22182		10.1438	-0.51408	-0.95534	-0.37614
														10.215	6.20402	5.61056	3.21728		10.215	-0.52562	-0.96447	-0.38227
														10.2863	6.21813	5.66807	3.20226		10.2863	-0.52763	-1.03047	-0.38031
														10.3575	6.20417	5.6535	3.22428		10.3575	-0.53334	-1.00443	-0.39669
														10.4287	6.24906	5.62121	3.2372		10.4287	-0.53767	-0.97555	-0.39137
														10.5	6.20474	5.65791	3.24661		10.5	-0.53939	-1.07733	-0.38476
														10.5712	6.25623	5.62021	3.23286		10.5712	-0.5441	-1.02076	-0.39803
														10.6424	6.23198	5.64611	3.27454		10.6424	-0.54488	-1.01082	-0.39455
														10.7136	6.25859	5.67238	3.31462		10.7136	-0.55439	-1.02207	-0.39552
														10.7849	6.29702	5.6254	3.365		10.7849	-0.55557	-1.06662	-0.40141
														10.8561	6.3019	5.66459	3.39173		10.8561	-0.56176	-1.08883	-0.41256
														10.9273	6.32294	5.6468	3.42605		10.9273	-0.56572	-1.09183	-0.41332
														10.9986	6.30005	5.66702	3.43969		10.9986	-0.56837	-1.09744	-0.41182
														11.0698	6.31962	5.66569	3.45381		11.0698	-0.57482	-1.08433	-0.42208
														11.141	6.32691	5.67485	3.50281		11.141	-0.58037	-1.14467	-0.42792
														11.2123	6.38632	5.66458	3.52855		11.2123	-0.58763	-1.10599	-0.42825
														11.2835	6.374	5.69409	3.5969		11.2835	-0.59041	-1.19956	-0.43073
														11.3547	6.39557	5.69339	3.62707		11.3547	-0.59502	-1.16078	-0.42468
														11.426	6.38862	5.66713	3.65529		11.426	-0.60252	-1.16676	-0.43717
														11.4972	6.4107	5.7126	3.6936		11.4972	-0.60294	-1.12799	-0.43766
														11.5684	6.42844	5.68207	3.73464		11.5684	-0.60644	-1.20121	-0.441
														11.6397	6.42468	5.66336	3.78098		11.6397	-0.61283	-1.16952	-0.46156
														11.7109	6.48113	5.73745	3.83223		11.7109	-0.62026	-1.1997	-0.45888
														11.7821	6.53845	5.6867	3.86527		11.7821	-0.62257	-1.28537	-0.45937
														11.8534	6.52459	5.72668	3.89258		11.8534	-0.62639	-1.22205	-0.46222
														11.9246	6.51794	5.82037	3.91788		11.9246	-0.63435	-1.25786	-0.45664
														11.9958	6.56497	5.74671	3.9286		11.9958	-0.63713	-1.22516	-0.47396
														12.0671	6.59776	5.76648	3.96287		12.0671	-0.64821	-1.29483	-0.47222
														12.1383	6.60125	5.82645	4.00347		12.1383	-0.65495	-1.29817	-0.4811
														12.2095	6.63802	5.82888	4.0584		12.2095	-0.65862	-1.29608	-0.48054
														12.2808	6.65808	5.82513	4.05877		12.2808	-0.65951	-1.31063	-0.49543
														12.352	6.68929	5.84355	4.10464		12.352	-0.66721	-1.28402	-0.49369
														12.4232	6.69258	5.84678	4.11856		12.4232	-0.66914	-1.28963	-0.4994
														12.4945	6.73431	5.88055	4.10986		12.4945	-0.68262	-1.32915	-0.50524
														12.5657	6.76319	5.85276	4.1826		12.5657	-0.69104	-1.32387	-0.5118
														12.6369	6.81433	5.91111	4.2128		12.6369	-0.6946	-1.36232	-0.5231
														12.7082	6.81865	5.86559	4.2551		12.7082	-0.70093	-1.37923	-0.5266
														12.7794	6.83402	5.97537	4.27184		12.7794	-0.70677	-1.41457	-0.52702
														12.8506	6.88883	5.92412	4.32183		12.8506	-0.7157	-1.39343	-0.53107
														12.9219	6.92408	5.9406	4.35404		12.9219	-0.72258	-1.36339	-0.54273
														12.9931	6.96901	6.01833	4.40491		12.9931	-0.72785	-1.44041	-0.54131
														13.0643	6.96973	6.04772	4.43363		13.0643	-0.73366	-1.38473	-0.54347
														13.1356	7.04124	6.06432	4.47001		13.1356	-0.74239	-1.42857	-0.55932
														13.2068	7.03952	6.09941	4.47432		13.2068	-0.75105	-1.47945	-0.55863
														13.278	7.12282	6.08192	4.5321		13.278	-0.76242	-1.44822	-0.56221
														13.3493	7.12792	6.09802	4.56595		13.3493	-0.76405	-1.46845	-0.57714
														13.4205	7.16525	6.15985	4.59722		13.4205	-0.77522	-1.47632	-0.58055
														13.4917	7.16798	6.13273	4.64191		13.4917	-0.78532	-1.49876	-0.5923
														13.563	7.20691	6.20113	4.69917		13.563	-0.78885	-1.49627	-0.58864
														13.6342	7.26629	6.24996	4.74196		13.6342	-0.7985	-1.53624	-0.59492
														13.7054	7.33226	6.18098	4.73611		13.7054	-0.80305	-1.52152	-0.60756
														13.7767	7.38789	6.28838	4.79501		13.7767	-0.81392	-1.56845	-0.61572
														13.8479	7.42028	6.33303	4.83491		13.8479	-0.82227	-1.56724	-0.62809
														13.9191	7.47078	6.35035	4.88635		13.9191	-0.83234	-1.61139	-0.6221
														13.9904	7.55167	6.38985	4.94021		13.9904	-0.84281	-1.56085	-0.6361
														14.0616	7.56005	6.36101	4.9877		14.0616	-0.85259	-1.60105	-0.64848
														14.1328	7.60883	6.40908	5.03017		14.1328	-0.85607	-1.62816	-0.65915
														14.2041	7.65463	6.45626	5.07694		14.2041	-0.86909	-1.62669	-0.65372
														14.2753	7.71718	6.43147	5.14121		14.2753	-0.87496	-1.65581	-0.68171
														14.3465	7.75725	6.47445	5.19162		14.3465	-0.88901	-1.67146	-0.68369
														14.4178	7.80187	6.5582	5.26072		14.4178	-0.89951	-1.71841	-0.68881
														14.489	7.87024	6.54139	5.30061		14.489	-0.90956	-1.70859	-0.70389
														14.5602	7.89929	6.6107	5.35806		14.5602	-0.92351	-1.72815	-0.70944
														14.6314	7.94871	6.57205	5.40771		14.6314	-0.93703	-1.7234	-0.72495
														14.7027	8.02624	6.6769	5.48687		14.7027	-0.94852	-1.78381	-0.73425
														14.7739	8.0413	6.69113	5.53309		14.7739	-0.95664	-1.77249	-0.74731
														14.8452	8.086	6.68568	5.587		14.8452	-0.96621	-1.80772	-0.75396
														14.9164	8.20847	6.89	5.63466		14.9164	-0.9755	-1.82042	-0.75351
														14.9876	8.2001	6.85153	5.66525		14.9876	-0.99461	-1.82622	-0.76794
														15.0588	8.28725	6.82441	5.67511		15.0588	-1.0046	-1.83737	-0.79802
														15.1301	8.34138	6.88814	5.72883		15.1301	-1.02124	-1.86877	-0.79908
														15.2013	8.35805	6.90054	5.78184		15.2013	-1.03016	-1.88855	-0.81384
														15.2726	8.43014	6.95468	5.86482		15.2726	-1.04596	-1.90241	-0.82001
														15.3438	8.46183	7.00338	5.91979		15.3438	-1.06163	-1.93138	-0.83695
														15.415	8.52049	6.96882	5.94169		15.415	-1.0734	-1.95619	-0.84822
														15.4863	8.63527	7.06462	6.02855		15.4863	-1.09167	-1.97085	-0.85858
														15.5575	8.66009	7.07239	6.08381		15.5575	-1.10461	-1.9838	-0.88401
														15.6287	8.70788	7.13975	6.1424		15.6287	-1.11721	-2.00855	-0.89005
														15.6999	8.78296	7.15991	6.20414		15.6999	-1.13297	-2.03063	-0.90288
														15.7712	8.81279	7.22405	6.27284		15.7712	-1.15494	-2.07263	-0.92442
														15.8424	8.83773	7.31112	6.35406		15.8424	-1.17068	-2.07563	-0.93243
														15.9137	8.93268	7.3094	6.37082		15.9137	-1.18207	-2.11915	-0.95129
														15.9849	8.94839	7.26592	6.44254		15.9849	-1.20501	-2.11028	-0.97109
														16.0561	8.99649	7.27466	6.50044		16.0561	-1.22289	-2.15566	-0.98323
														16.1273	9.03936	7.4206	6.55251		16.1273	-1.23256	-2.17764	-0.99679
														16.1986	9.06714	7.38798	6.62388		16.1986	-1.25261	-2.19469	-1.01702
														16.2698	9.12968	7.51686	6.65084		16.2698	-1.27077	-2.22053	-1.03219
														16.341	9.19277	7.45661	6.68651		16.341	-1.29867	-2.25152	-1.04296
														16.4123	9.21721	7.4322	6.7352		16.4123	-1.3135	-2.276	-1.06925
														16.4835	9.22763	7.51745	6.74593		16.4835	-1.33155	-2.29975	-1.08256
														16.5547	9.21224	7.52285	6.83293		16.5547	-1.34991	-2.32229	-1.10379
														16.626	9.33455	7.41396	6.85779		16.626	-1.37454	-2.35776	-1.12871
														16.6972	9.29375	7.46059	6.9005		16.6972	-1.39606	-2.38226	-1.13651
														16.7684	9.34503	7.55689	6.91811		16.7684	-1.41111	-2.40357	-1.15608
														16.8397	9.34492	7.5539	6.92689		16.8397	-1.43787	-2.43354	-1.17722
														16.9109	9.41636	7.61327	6.98349		16.9109	-1.46029	-2.46699	-1.20289
														16.9821	9.4165	7.6146	6.97781		16.9821	-1.48278	-2.49071	-1.22289
														17.0534	9.40129	7.49207	6.97489		17.0534	-1.49912	-2.51642	-1.24398
														17.1246	9.3875	7.56896	6.98964		17.1246	-1.51919	-2.55162	-1.25488
														17.1958	9.36233	7.55175	7.01595		17.1958	-1.54759	-2.58519	-1.27984
														17.2671	9.41583	7.54614	7.0207		17.2671	-1.56462	-2.59907	-1.30168
														17.3383	9.34131	7.48852	7.00377		17.3383	-1.5901	-2.64371	-1.32509
														17.4095	9.30465	7.46176	7.03573		17.4095	-1.61484	-2.66085	-1.34244
														17.4808	9.28249	7.41499	7.01767		17.4808	-1.63624	-2.69966	-1.36337
														17.552	9.31513	7.48999	7.00352		17.552	-1.65878	-2.72226	-1.39107
														17.6232	9.26771	7.47318	6.99819		17.6232	-1.68365	-2.75372	-1.40823
														17.6945	9.21481	7.38103	6.97699		17.6945	-1.70496	-2.77424	-1.41767
														17.7657	9.19556	7.3526	6.97285		17.7657	-1.72568	-2.80564	-1.45527
														17.8369	9.1081	7.24593	6.95198		17.8369	-1.74856	-2.83855	-1.46747
														17.9082	9.07577	7.19214	6.91753		17.9082	-1.76839	-2.8692	-1.48952
														17.9794	9.06501	7.15389	6.9205		17.9794	-1.79471	-2.89438	-1.50007
														18.0506	8.94985	7.11217	6.87688		18.0506	-1.81831	-2.92169	-1.5304
														18.1219	8.90685	7.06354	6.8317		18.1219	-1.83381	-2.95154	-1.55918
														18.1931	8.85419	7.01636	6.81477		18.1931	-1.85462	-2.97863	-1.57687
														18.2643	8.735	7.0266	6.77628		18.2643	-1.87885	-3.00428	-1.58762
														18.3356	8.70287	6.85202	6.75558		18.3356	-1.90284	-3.03475	-1.61396
														18.4068	8.62734	6.80808	6.69749		18.4068	-1.9234	-3.06592	-1.62881
														18.478	8.58451	6.80381	6.66295		18.478	-1.94904	-3.08388	-1.64809
														18.5493	8.5535	6.71282	6.62895		18.5493	-1.96297	-3.113	-1.67329
														18.6205	8.38143	6.62534	6.59101		18.6205	-1.98496	-3.14519	-1.69422
														18.6917	8.30549	6.511	6.55201		18.6917	-2.00113	-3.16017	-1.70733
														18.763	8.19805	6.44621	6.51462		18.763	-2.03073	-3.19343	-1.72849
														18.8342	8.18522	6.28521	6.46068		18.8342	-2.04799	-3.21632	-1.74775
														18.9054	8.14896	6.30198	6.41217		18.9054	-2.04638	-3.24129	-1.76498
														18.9767	7.92217	6.26243	6.3671		18.9767	-2.08184	-3.26729	-1.78966
														19.0479	7.85505	6.14706	6.32898		19.0479	-2.1017	-3.28888	-1.79865
														19.1191	7.72523	6.11681	6.27735		19.1191	-2.11677	-3.30507	-1.81581
														19.1904	7.67857	5.96676	6.21226		19.1904	-2.13369	-3.33939	-1.835
														19.2616	7.57569	5.91399	6.15228		19.2616	-2.15542	-3.35752	-1.84812
														19.3328	7.46447	5.92389	6.10017		19.3328	-2.16789	-3.37884	-1.87375
														19.4041	7.36836	5.79635	6.04278		19.4041	-2.18092	-3.39682	-1.88166
														19.4753	7.24174	5.69004	5.97369		19.4753	-2.21059	-3.42181	-1.89299
														19.5465	7.15674	5.63218	5.90302		19.5465	-2.22205	-3.43848	-1.90806
														19.6178	7.09084	5.55879	5.84133		19.6178	-2.23449	-3.46028	-1.92804
														19.689	6.97423	5.48494	5.77244		19.689	-2.26049	-3.48149	-1.93261
														19.7602	6.88305	5.3383	5.70403		19.7602	-2.2718	-3.50914	-1.94059
														19.8315	6.81266	5.31659	5.63187		19.8315	-2.27956	-3.52706	-1.96576
														19.9027	6.70347	5.2052	5.56188		19.9027	-2.2963	-3.53762	-1.98199
														19.9739	6.5964	5.13085	5.50125		19.9739	-2.30621	-3.54927	-1.9892
														20.0451	6.50802	5.08368	5.43891		20.0451	-2.31958	-3.57168	-2.01297
														20.1164	6.40262	5.06578	5.38333		20.1164	-2.33046	-3.59185	-2.00855
														20.1876	6.30416	4.87958	5.31562		20.1876	-2.34701	-3.60374	-2.03234
														20.2588	6.22724	4.86335	5.25035		20.2588	-2.36008	-3.6188	-2.04645
														20.3301	6.16327	4.76107	5.1864		20.3301	-2.37158	-3.64142	-2.04765
														20.4013	6.04062	4.75423	5.1297		20.4013	-2.38161	-3.65559	-2.06295
														20.4725	5.9956	4.62423	5.06773		20.4725	-2.39353	-3.66998	-2.07882
														20.5438	5.91162	4.53107	4.99583		20.5438	-2.40187	-3.68121	-2.08611
														20.615	5.79052	4.51251	4.93378		20.615	-2.41527	-3.69341	-2.09001
														20.6863	5.73615	4.4741	4.86353		20.6863	-2.4319	-3.72996	-2.10928
														20.7575	5.62737	4.29387	4.8062		20.7575	-2.43435	-3.7433	-2.10364
														20.8287	5.57373	4.31579	4.7483		20.8287	-2.45317	-3.74968	-2.12889
														20.9	5.49838	4.24312	4.66554		20.9	-2.46363	-3.77072	-2.1287
														20.9712	5.44507	4.20867	4.60657		20.9712	-2.46886	-3.7769	-2.14026
														21.0424	5.37067	4.15931	4.53935		21.0424	-2.47867	-3.77796	-2.15053
														21.1136	5.28312	4.09946	4.46477		21.1136	-2.48819	-3.81565	-2.16245
														21.1849	5.21118	4.02664	4.39354		21.1849	-2.4976	-3.81638	-2.15864
														21.2561	5.11674	3.93923	4.3259		21.2561	-2.51135	-3.8166	-2.17549
														21.3273	5.06336	3.85258	4.26961		21.3273	-2.51921	-3.84573	-2.18673
														21.3986	5.002	3.81379	4.21827		21.3986	-2.5301	-3.84477	-2.18943
														21.4698	4.95821	3.77037	4.1509		21.4698	-2.52963	-3.86933	-2.19768
														21.541	4.83964	3.81254	4.07959		21.541	-2.53784	-3.89567	-2.22027
														21.6123	4.81539	3.71405	4.01022		21.6123	-2.54997	-3.88557	-2.21961
														21.6835	4.74056	3.60648	3.93437		21.6835	-2.56072	-3.91271	-2.22871
														21.7547	4.68354	3.58924	3.87227		21.7547	-2.56477	-3.92559	-2.24044
														21.826	4.60668	3.54816	3.81956		21.826	-2.57204	-3.94023	-2.23634
														21.8972	4.53749	3.47068	3.75629		21.8972	-2.57387	-3.96338	-2.24661
														21.9684	4.51648	3.44616	3.69508		21.9684	-2.58716	-3.94223	-2.25236
														22.0397	4.42532	3.42787	3.65391		22.0397	-2.5887	-3.98398	-2.24779
														22.1109	4.40405	3.35192	3.60395		22.1109	-2.59378	-4.01285	-2.26138
														22.1821	4.3372	3.27278	3.56387		22.1821	-2.59688	-3.99898	-2.26368
														22.2534	4.29588	3.25192	3.51197		22.2534	-2.60518	-3.98124	-2.27389
														22.3246	4.26262	3.24246	3.45675		22.3246	-2.61901	-4.02022	-2.29185
														22.3958	4.16907	3.21425	3.42169		22.3958	-2.62569	-3.98491	-2.29763
														22.4671	4.15033	3.15637	3.36777		22.4671	-2.63015	-4.02454	-2.3085
														22.5383	4.09111	3.0659	3.31791		22.5383	-2.63407	-4.04777	-2.30416
														22.6095	4.07041	3.0611	3.27285		22.6095	-2.63294	-4.03053	-2.29422
														22.6808	3.99629	3.02551	3.23352		22.6808	-2.64262	-4.04081	-2.31756
														22.752	3.94564	2.98925	3.19283		22.752	-2.66282	-4.07753	-2.32422
														22.8232	3.91516	2.93229	3.15276		22.8232	-2.65408	-4.07205	-2.31968
														22.8945	3.84541	2.91348	3.09643		22.8945	-2.65808	-4.07257	-2.33539
														22.9657	3.79165	2.88489	3.0515		22.9657	-2.67248	-4.07034	-2.31596
														23.0369	3.77382	2.865	3.01422		23.0369	-2.67803	-4.11197	-2.33409
														23.1082	3.72073	2.80163	2.96313		23.1082	-2.6706	-4.13831	-2.33449
														23.1794	3.67341	2.77077	2.92745		23.1794	-2.67846	-4.11766	-2.34876
														23.2506	3.64538	2.71126	2.88483		23.2506	-2.68883	-4.1033	-2.33542
														23.3219	3.6047	2.68697	2.83557		23.3219	-2.69092	-4.13864	-2.34431
														23.3931	3.53558	2.64394	2.79762		23.3931	-2.69181	-4.14439	-2.35403
														23.4643	3.51718	2.66807	2.76836		23.4643	-2.71396	-4.17739	-2.36985
														23.5356	3.50522	2.62223	2.72678		23.5356	-2.70533	-4.19144	-2.33962
														23.6068	3.45451	2.55055	2.69166		23.6068	-2.71469	-4.16666	-2.36333
														23.678	3.39268	2.56792	2.65417		23.678	-2.7139	-4.18371	-2.36399
														23.7493	3.39372	2.53037	2.62045		23.7493	-2.7213	-4.23172	-2.37097
														23.8205	3.36071	2.44157	2.58537		23.8205	-2.71877	-4.16831	-2.36742
														23.8917	3.34804	2.49258	2.54357		23.8917	-2.72539	-4.21236	-2.37461
														23.963	3.29658	2.45305	2.5076		23.963	-2.74013	-4.24672	-2.40155
														24.0342	3.266	2.42284	2.48052		24.0342	-2.73295	-4.20922	-2.39036
														24.1054	3.25116	2.43045	2.45291		24.1054	-2.73836	-4.21045	-2.39752
														24.1767	3.17729	2.36497	2.41877		24.1767	-2.745	-4.2568	-2.37798
														24.2479	3.17261	2.31338	2.38836		24.2479	-2.75746	-4.20678	-2.38515
														24.3191	3.1392	2.29513	2.35915		24.3191	-2.74846	-4.26178	-2.39962
														24.3904	3.12398	2.26633	2.32962		24.3904	-2.7648	-4.28146	-2.40235
														24.4616	3.07661	2.27415	2.30229		24.4616	-2.75959	-4.25561	-2.37323
														24.5328	3.03665	2.18455	2.26717		24.5328	-2.76676	-4.27106	-2.41912
														24.6041	3.01284	2.19389	2.23775		24.6041	-2.76813	-4.26514	-2.42594
														24.6753	2.98505	2.20968	2.20373		24.6753	-2.76343	-4.31179	-2.40785
														24.7465	2.98181	2.17952	2.17289		24.7465	-2.77876	-4.28787	-2.40264
														24.8178	2.93578	2.13895	2.14142		24.8178	-2.78312	-4.2893	-2.41253
														24.889	2.9342	2.11341	2.11207		24.889	-2.78984	-4.32199	-2.42372
														24.9602	2.9123	2.17051	2.08259		24.9602	-2.78366	-4.32529	-2.3968
														25.0315	2.86176	2.08001	2.06027		25.0315	-2.78366	-4.37464	-2.42093
														25.1027	2.83204	2.04614	2.03547		25.1027	-2.79759	-4.30011	-2.41161
														25.1739	2.82058	2.0565	2.0081		25.1739	-2.79027	-4.37443	-2.44037
														25.2452	2.76141	2.06553	1.98673		25.2452	-2.80426	-4.33601	-2.44015
														25.3164	2.77878	2.02893	1.97074		25.3164	-2.81076	-4.36709	-2.42243
														25.3876	2.74495	1.99139	1.95821		25.3876	-2.807	-4.36818	-2.43021
														25.4589	2.73637	1.97048	1.94103		25.4589	-2.81146	-4.35599	-2.43381
														25.5301	2.71883	1.92735	1.918		25.5301	-2.82289	-4.32401	-2.43066
														25.6013	2.67446	1.88385	1.89093		25.6013	-2.8165	-4.38479	-2.45551
														25.6726	2.69218	1.89587	1.8715		25.6726	-2.81535	-4.35628	-2.46757
														25.7438	2.63303	1.9123	1.85796		25.7438	-2.82281	-4.38015	-2.45331
														25.815	2.58982	1.85355	1.82643		25.815	-2.82202	-4.44664	-2.44447
														25.8863	2.58456	1.83631	1.80839		25.8863	-2.82677	-4.35618	-2.448
														25.9575	2.57514	1.78183	1.78514		25.9575	-2.83875	-4.39552	-2.47693
														26.0287	2.55502	1.78952	1.75928		26.0287	-2.83755	-4.42512	-2.4617
														26.0999	2.52712	1.83308	1.72746		26.0999	-2.83985	-4.41477	-2.46831
														26.1712	2.49139	1.80144	1.69819		26.1712	-2.85249	-4.42487	-2.4504
														26.2424	2.45248	1.78931	1.66571		26.2424	-2.84361	-4.43843	-2.47749
														26.3136	2.47332	1.73588	1.64137		26.3136	-2.83729	-4.42387	-2.45645
														26.3849	2.45074	1.73969	1.61183		26.3849	-2.84472	-4.44044	-2.47278
														26.4561	2.45931	1.73753	1.5949		26.4561	-2.84774	-4.51069	-2.49082
														26.5273	2.42501	1.70381	1.57018		26.5273	-2.86272	-4.45146	-2.46966
														26.5986	2.40169	1.73656	1.54923		26.5986	-2.856	-4.46954	-2.48602
														26.6698	2.38884	1.64821	1.53158		26.6698	-2.85686	-4.52852	-2.46397
														26.741	2.33942	1.68521	1.52461		26.741	-2.87198	-4.48691	-2.50572
														26.8123	2.31149	1.63933	1.50333		26.8123	-2.88129	-4.47061	-2.47504
														26.8835	2.31576	1.63024	1.48634		26.8835	-2.87482	-4.49709	-2.50201
														26.9547	2.3025	1.65049	1.46711		26.9547	-2.88263	-4.53947	-2.4723
														27.026	2.29075	1.59292	1.45066		27.026	-2.88579	-4.50726	-2.48704
														27.0972	2.27813	1.62036	1.44019		27.0972	-2.89914	-4.47639	-2.47213
														27.1684	2.28829	1.63977	1.4226		27.1684	-2.87681	-4.60095	-2.4844
														27.2397	2.22204	1.58327	1.40397		27.2397	-2.88469	-4.50761	-2.47311
														27.3109	2.24705	1.56282	1.39299		27.3109	-2.88674	-4.49828	-2.49637
														27.3821	2.2229	1.5446	1.37776		27.3821	-2.88572	-4.48951	-2.47217
														27.4534	2.20806	1.51602	1.35874		27.4534	-2.88022	-4.58987	-2.50332
														27.5246	2.17302	1.53401	1.34025		27.5246	-2.89675	-4.53915	-2.49434
														27.5958	2.17377	1.5048	1.32291		27.5958	-2.9037	-4.55008	-2.51515
														27.6671	2.16143	1.49298	1.30418		27.6671	-2.88822	-4.56651	-2.49107
														27.7383	2.10401	1.45012	1.28618		27.7383	-2.90342	-4.62607	-2.49805
														27.8095	2.13877	1.47913	1.26947		27.8095	-2.91491	-4.59016	-2.51862
														27.8808	2.12697	1.47036	1.26073		27.8808	-2.90906	-4.58629	-2.50116
														27.952	2.08309	1.46635	1.24108		27.952	-2.92108	-4.61138	-2.52615
														28.0232	2.0504	1.47043	1.23153		28.0232	-2.91013	-4.61546	-2.49942
														28.0944	2.03972	1.39494	1.22039		28.0944	-2.91471	-4.63794	-2.52173
														28.1657	2.04917	1.45448	1.21049		28.1657	-2.92394	-4.66461	-2.54221
														28.2369	2.05235	1.4015	1.19242		28.2369	-2.92764	-4.61674	-2.52919
														28.3082	2.00784	1.38153	1.18242		28.3082	-2.92917	-4.62457	-2.5143
														28.3794	1.98424	1.36895	1.16996		28.3794	-2.92373	-4.65385	-2.52143
														28.4506	1.99159	1.40006	1.15654		28.4506	-2.90315	-4.58133	-2.51218
														28.5219	1.99125	1.37715	1.13973		28.5219	-2.94135	-4.64467	-2.56163
														28.5931	1.99831	1.33809	1.12455		28.5931	-2.94342	-4.66594	-2.54183
														28.6643	1.98929	1.31907	1.11135		28.6643	-2.92911	-4.65106	-2.50354
														28.7355	1.94324	1.31601	1.10013		28.7355	-2.93975	-4.61996	-2.55902
														28.8068	1.89735	1.31682	1.08245		28.8068	-2.93952	-4.69746	-2.54561
														28.878	1.91535	1.2794	1.06819		28.878	-2.95304	-4.776	-2.53886
														28.9492	1.90467	1.29546	1.05357		28.9492	-2.96789	-4.6251	-2.53146
														29.0205	1.87271	1.29066	1.04138		29.0205	-2.96681	-4.71829	-2.56272
														29.0917	1.88679	1.28261	1.02958		29.0917	-2.96111	-4.78208	-2.58078
														29.1629	1.86385	1.25416	1.0178		29.1629	-2.98275	-4.7035	-2.55213
														29.2342	1.82611	1.2481	1.00866		29.2342	-2.95642	-4.64318	-2.55261
														29.3054	1.85703	1.19971	0.99951		29.3054	-2.96529	-4.73696	-2.5357
														29.3766	1.84738	1.21395	0.9934		29.3766	-2.96576	-4.78164	-2.53281
														29.4479	1.81309	1.23335	0.98493		29.4479	-2.96813	-4.776	-2.57123
														29.5191	1.82547	1.19933	0.97708		29.5191	-2.97103	-4.76362	-2.57243
														29.5903	1.81785	1.19016	0.96738		29.5903	-2.97469	-4.78083	-2.57181
														29.6616	1.79717	1.19111	0.95805		29.6616	-3.00219	-4.77322	-2.58347
														29.7328	1.80404	1.18208	0.94809		29.7328	-2.98503	-4.68818	-2.58028
														29.804	1.78223	1.16398	0.93859		29.804	-2.97714	-4.75569	-2.5805
														29.8753	1.7483	1.15824	0.9215		29.8753	-2.99898	-4.73718	-2.56461
														29.9465	1.7452	1.15811	0.90866		29.9465	-3.00498	-4.67068	-2.59378
														30.0177	1.72344	1.13572	0.89732		30.0177	-2.99721	-4.76937	-2.60944
														30.089	1.74647	1.12609	0.88894		30.089	-2.99611	-4.79067	-2.56774
														30.1602	1.7195	1.12119	0.87483		30.1602	-3.00874	-4.72095	-2.56941
														30.2314	1.70838	1.11762	0.86157		30.2314	-3.00875	-4.81155	-2.57613
														30.3027	1.72383	1.06658	0.85333		30.3027	-2.99482	-4.7418	-2.57279
														30.3739	1.68381	1.11312	0.84229		30.3739	-2.98817	-4.80923	-2.51318
														30.4451	1.67395	1.06663	0.83438		30.4451	-3.01928	-4.78992	-2.6133
														30.5164	1.66519	1.06532	0.82653		30.5164	-3.00623	-4.76754	-2.60733
														30.5876	1.67645	1.08148	0.81548		30.5876	-3.00841	-4.82152	-2.56965
														30.6588	1.67879	1.07876	0.80755		30.6588	-3.01931	-4.85039	-2.60751
														30.73	1.62806	1.06063	0.80011		30.73	-3.01398	-4.83409	-2.56569
														30.8013	1.64276	1.04421	0.79423		30.8013	-3.03223	-4.80564	-2.60823
														30.8725	1.63369	0.99515	0.78491		30.8725	-3.03247	-4.77074	-2.64042
														30.9438	1.63094	1.07799	0.77919		30.9438	-3.0225	-4.94928	-2.60393
														31.015	1.64337	1.05717	0.77289		31.015	-3.02898	-4.79673	-2.63161
														31.0862	1.61382	0.97369	0.76507		31.0862	-3.04248	-4.83019	-2.627
														31.1575	1.59444	0.98416	0.76099		31.1575	-3.02774	-4.83886	-2.63967
														31.2287	1.58987	0.99521	0.7557		31.2287	-3.04999	-4.80819	-2.6056
														31.2999	1.57857	1.03425	0.7444		31.2999	-3.0496	-4.8358	-2.62956
														31.3712	1.56534	0.90194	0.73604		31.3712	-3.04372	-4.84016	-2.63525
														31.4424	1.56971	0.96245	0.72957		31.4424	-3.02976	-4.76682	-2.62213
														31.5136	1.5368	0.96067	0.72604		31.5136	-3.02707	-4.85486	-2.65151
														31.5848	1.53684	0.92391	0.71442		31.5848	-3.05767	-4.81889	-2.65328
														31.6561	1.52057	0.97338	0.70969		31.6561	-3.05495	-4.79502	-2.65314
														31.7273	1.54964	0.94218	0.70295		31.7273	-3.06124	-4.82225	-2.62268
														31.7985	1.50519	0.88842	0.69581		31.7985	-3.06254	-4.84132	-2.64496
														31.8698	1.50249	0.9388	0.69297		31.8698	-3.05821	-4.78694	-2.63541
														31.941	1.49247	0.90303	0.68803		31.941	-3.06134	-4.86423	-2.59882
														32.0122	1.51152	0.90475	0.67891		32.0122	-3.05414	-4.8577	-2.67981
														32.0835	1.49163	0.8901	0.67682		32.0835	-3.05252	-4.80429	-2.67306
														32.1547	1.47614	0.92599	0.67054		32.1547	-3.06353	-4.89013	-2.63431
														32.2259	1.4814	0.87858	0.65912		32.2259	-3.08754	-4.8928	-2.67128
														32.2972	1.461	0.85229	0.65113		32.2972	-3.08279	-4.80608	-2.62566
														32.3684	1.45544	0.85954	0.64437		32.3684	-3.07644	-4.75266	-2.65505
														32.4396	1.44992	0.88228	0.63764		32.4396	-3.0989	-4.92384	-2.69016
														32.5109	1.44064	0.86279	0.63397		32.5109	-3.10409	-4.84714	-2.62268
														32.5821	1.46427	0.85883	0.63046		32.5821	-3.08582	-4.87052	-2.75169
														32.6533	1.45372	0.86348	0.61438		32.6533	-3.06303	-4.92702	-2.69805
														32.7246	1.40444	0.8673	0.60378		32.7246	-3.07966	-4.78344	-2.64268
														32.7958	1.38576	0.84496	0.59461		32.7958	-3.09943	-4.95202	-2.60961
														32.867	1.42101	0.84135	0.58811		32.867	-3.11022	-5.09887	-2.63912
														32.9383	1.38221	0.80243	0.58237		32.9383	-3.09659	-4.85408	-2.69871
														33.0095	1.38936	0.87797	0.5716		33.0095	-3.09252	-4.93764	-2.71966
														33.0807	1.38268	0.86222	0.56309		33.0807	-3.10874	-4.76143	-2.7287
														33.152	1.37004	0.76371	0.56123		33.152	-3.10161	-4.97121	-2.52155
														33.2232	1.39411	0.76422	0.55643		33.2232	-3.13706	-4.93294	-2.66905
														33.2944	1.34966	0.78523	0.55659		33.2944	-3.10731	-4.93373	-2.67507
														33.3657	1.36552	0.77285	0.56298		33.3657	-3.12215	-4.77311	-2.67916
														33.4369	1.34663	0.78916	0.56044		33.4369	-3.12597	-4.92826	-2.70701
														33.5081	1.35433	0.8183	0.56194		33.5081	-3.1221	-4.90312	-2.77563
														33.5793	1.34246	0.74289	0.56022		33.5793	-3.12715	-4.75077	-2.61901
														33.6506	1.29789	0.81713	0.55409		33.6506	-3.11505	-4.88089	-2.6978
														33.7218	1.32656	0.73869	0.55767		33.7218	-3.12003	-4.77383	-2.64791
														33.7931	1.33379	0.71413	0.55222		33.7931	-3.13829	-4.83813	-2.56068
														33.8643	1.29565	0.70875	0.54667		33.8643	-3.1337	-4.74434	-2.62585
														33.9355	1.31602	0.74665	0.54395		33.9355	-3.14411	-4.74823	-2.69793
														34.0067	1.29549	0.78191	0.53134		34.0067	-3.12182	-4.83326	-2.68644
														34.078	1.28767	0.69563	0.52075		34.078	-3.14265	-4.84062	-2.59486
														34.1492	1.28777	0.73599	0.51834		34.1492	-3.13129	-4.7327	-2.66611
														34.2204	1.30138	0.72041	0.51085		34.2204	-3.14404	-4.78221	-2.64942
														34.2917	1.25909	0.67101	0.50899		34.2917	-3.14289	-5.05924	-2.75354
														34.3629	1.2644	0.69435	0.50205		34.3629	-3.13798	-4.82658	-2.66176
														34.4341	1.26764	0.75926	0.49533		34.4341	-3.13985	-4.89613	-2.75508
														34.5054	1.25086	0.64438	0.4966		34.5054	-3.1552	-4.89526	-2.77448
														34.5766	1.26448	0.70325	0.49518		34.5766	-3.14065	-4.86452	-2.70066
														34.6478	1.27205	0.67266	0.49346		34.6478	-3.14878	-5.05441	-2.75414
														34.7191	1.24138	0.65907	0.49917		34.7191	-3.16991	-4.91021	-2.70672
														34.7903	1.23338	0.66023	0.49796		34.7903	-3.17328	-4.81564	-2.67028
														34.8615	1.2439	0.63347	0.49055		34.8615	-3.15909	-4.74537	-2.73744
														34.9328	1.20824	0.62787	0.4875		34.9328	-3.15809	-4.68295	-2.6819
														35.004	1.22427	0.65316	0.48597		35.004	-3.17019	-4.87392	-2.70678
														35.0752	1.23041	0.62541	0.48086		35.0752	-3.16177	-4.76777	-2.68595
														35.1465	1.21543	0.68456	0.47529		35.1465	-3.17363	-4.90963	-2.69936
														35.2177	1.19734	0.61801	0.46506		35.2177	-3.16867	-4.70386	-2.7103
														35.2889	1.2132	0.60952	0.45742		35.2889	-3.19043	-4.81598	-2.6375
														35.3602	1.18788	0.61065	0.457		35.3602	-3.19048	-5.05926	-2.74482
														35.4314	1.18159	0.61577	0.45148		35.4314	-3.18092	-4.78752	-2.66684
														35.5026	1.18923	0.57139	0.45207		35.5026	-3.18506	-4.8201	-2.67873
														35.5739	1.18326	0.70293	0.45528		35.5739	-3.18986	-4.83762	-2.80565
														35.6451	1.18463	0.64853	0.45538		35.6451	-3.1798	-4.98978	-2.70685
														35.7163	1.12028	0.65204	0.46279		35.7163	-3.17683	-4.66689	-2.58794
														35.7876	1.15828	0.64464	0.46139		35.7876	-3.19416	-5.01666	-2.72803
														35.8588	1.16679	0.57338	0.4593		35.8588	-3.21335	-4.93685	-2.66377
														35.93	1.13422	0.59007	0.4568		35.93	-3.20831	-4.78343	-2.66657
														36.0012	1.1493	0.62356	0.45389		36.0012	-3.18581	-4.92987	-2.8545
														36.0725	1.11029	0.62732	0.45056		36.0725	-3.20554	-4.78973	-2.83184
														36.1437	1.16155	0.60428	0.44682		36.1437	-3.18789	-4.76175	-2.65949
														36.215	1.11961	0.58069	0.44267		36.215	-3.22761	-4.84574	-2.69624
														36.2862	1.12652	0.56493	0.43811		36.2862	-3.21488	-4.91028	-2.72908
														36.3574	1.12291	0.5531	0.43314		36.3574	-3.18936	-4.8577	-2.67851
														36.4286	1.1152	0.58853	0.42775		36.4286	-3.23257	-4.98106	-2.68384
														36.4999	1.08168	0.58876	0.42195		36.4999	-3.22215	-4.74606	-2.73331

## Sheet: Fig. 3
Freq.	E'	E''		Freq.	E'	E''		Freq.	E'	E''		Freq.	E'	E''		Freq.	E'	E''		Freq.	E'	E''
1.08039	136112	447117		0.57241	65149.5	172658		0.93365	78499.7	162867		0.5	43333.2	110734		1.07255	151840	334344		0.5	99028.7	308068
1.22549	136300	476275		0.64481	68010	174765		0.99627	95926.9	163381		0.63922	57334.7	116293		1.21568	195900	354461		0.64314	111522	332045
1.37059	152104	508536		0.71722	68215.3	177364		1.05889	71323.5	167516		0.77843	57075.2	--		1.35882	157428	350039		0.78627	123431	345433
1.51568	149130	507355		0.78963	66994.4	176894		1.12152	70946.4	171215		0.91765	70776.9	129739		1.50196	177544	373201		0.92941	138655	351913
1.66078	167443	505150		0.86203	73764.9	190437		1.18414	84175.5	168619		1.05686	75451.3	132714		1.6451	161333	365103		1.07255	149070	355963
1.80588	170492	557549		0.93444	74055.7	186752		1.24676	80965.7	174487		1.19607	74768.6	138552		1.78823	171780	374433		1.21568	143253	359702
1.95098	178440	566746		1.00684	78526.1	187540		1.30938	85331	176856		1.33529	79316.4	142836		1.93137	165101	379477		1.35882	155820	369331
2.09607	181761	546485		1.07925	75266.8	189722		1.37201	64277.5	180244		1.4745	82476.1	144865		2.07451	164154	372184		1.50196	167150	374692
2.24117	187534	578387		1.15166	78513.2	192331		1.43463	94672.5	177153		1.61372	86415.4	149307		2.21765	161185	385261		1.6451	177997	392846
2.38627	189318	568178		1.22406	80945.2	201298		1.49725	88964.9	180824		1.75294	89636.2	153110		2.36078	167723	380903		1.78823	175718	386975
2.53137	200043	616152		1.29647	81689.8	199939		1.55987	95132.9	183171		1.89215	93138.7	155014		2.50392	174151	374306		1.93137	190078	402551
2.67647	190259	607381		1.36888	84242	204540		1.62249	100702	181780		2.03137	96883.1	158927		2.64706	172883	401111		2.07451	185948	404907
2.82156	208146	601839		1.44128	84322.2	204966		1.68512	111088	186243		2.17058	100095	161896		2.7902	175797	394326		2.21765	194482	413370
2.96666	211690	627942		1.51369	84765.8	204504		1.74774	114080	182361		2.3098	103447	164714		2.93333	183297	398290		2.36078	204467	412567
3.11176	213945	631772		1.58609	85465	208195		1.81036	116078	188907		2.44901	106721	167430		3.07647	184453	407461		2.50392	215646	428266
3.25685	222767	638465		1.6585	88587.2	206014		1.87298	115087	190383		2.58823	109110	170055		3.21961	186708	408037		2.64706	216728	434994
3.40195	213625	635061		1.73091	88816.4	211159		1.9356	117647	190316		2.72744	113336	172597		3.36275	189381	412218		2.7902	235411	437045
3.54705	232862	638511		1.80332	87478.3	211572		1.99823	114563	192542		2.86666	116781	175062		3.50588	193503	413098		2.93333	238259	437385
3.69215	240301	617849		1.87572	92266.6	209953		2.06085	119671	194073		3.00588	119482	177457		3.64902	198441	422281		3.07647	228537	449352
3.83725	227382	592833		1.94813	93387.7	219441		2.12347	119877	195378		3.14509	123142	179789		3.79216	184601	420956		3.21961	249406	444518
3.98234	228163	672743		2.02054	93217.9	219673		2.18609	127653	197458		3.28431	125660	182060		3.9353	195500	429560		3.36275	255761	452413
4.12744	239217	646966		2.09294	93755.5	221476		2.24872	127465	198443		3.42352	129006	184297		4.07844	191259	429430		3.50588	253093	467119
4.27254	247231	659421		2.16535	93971.8	217586		2.31134	122300	199802		3.56274	131538	186421		4.22157	201312	425806		3.64902	257976	474932
4.41764	247150	651308		2.23776	94781.5	218487		2.37396	129257	200778		3.70196	134069	188559		4.36471	210780	437234		3.79216	271905	482827
4.56273	249236	637856		2.31017	96826.8	224111		2.43658	128034	204871		3.84117	137564	190631		4.50785	210558	436400		3.9353	266828	479245
4.70783	246484	682717		2.38257	98982.2	225316		2.4992	131997	204589		3.98039	140873	192660		4.65099	207451	438916		4.07844	288251	484019
4.85293	253709	677229		2.45498	97716.3	226526		2.56182	125082	201593		4.1196	143868	194650		4.79412	212374	441098		4.22157	293336	493031
4.99803	261265	667082		2.52739	100686	227698		2.62445	130187	207400		4.25882	146596	196603		4.93726	218561	448894		4.36471	286125	499497
5.14313	270175	667082		2.59979	101896	231721		2.68707	131286	207132		4.39804	150042	198520		5.0804	219873	447671		4.50785	295396	484142
5.28822	274672	664353		2.6722	103076	225663		2.74969	140635	206559		4.53725	152437	201245		5.22354	212127	446226		4.65099	305184	509918
5.43332	271965	691310		2.74461	102009	234530		2.81231	136426	211026		4.67647	153915	201529		5.36668	215634	453265		4.79412	305116	518089
5.57842	266384	669358		2.81702	103704	236638		2.87493	138262	209630		4.81568	157514	204982		5.50981	232438	461387		4.93726	308891	498785
5.72352	283460	670943		2.88942	103373	232425		2.93756	136393	214979		4.9549	160888	204842		5.65295	228353	449480		5.0804	310321	508492
5.86861	280398	703221		2.96183	104105	235589		3.00018	138027	212331		5.09411	162680	207874		5.79609	231132	463874		5.22354	323948	536826
6.01371	286125	676331		3.03424	106611	236478		3.0628	145001	211691		5.23333	166437	209137		5.93923	249779	471331		5.36668	311554	523975
6.15881	284950	687334		3.10665	109234	241952		3.12542	141845	216237		5.37255	168456	211315		6.08236	240077	468831		5.50981	332051	537570
6.30391	288854	714111		3.17905	106809	237209		3.18805	139303	217994		5.51176	172277	212556		6.2255	243267	463137		5.65295	338359	532288
6.449	289955	700641		3.25146	110691	240428		3.25067	148768	216144		5.65098	174167	215292		6.36864	246831	475182		5.79609	335950	531542
6.5941	287546	672968		3.32387	111438	243152		3.31329	145471	217234		5.79019	177323	216205		6.51178	244241	466279		5.93923	348268	554362
6.7392	305742	725443		3.39627	112057	238402		3.37591	151329	219512		5.92941	179000	216941		6.65491	236277	478584		6.08236	343754	554911
6.8843	300177	732498		3.46868	111604	242771		3.43853	156332	221260		6.06862	181942	219145		6.79805	251424	469915		6.2255	372121	546472
7.02939	304210	698515		3.54109	113028	242699		3.50116	158158	221161		6.20784	183814	220913		6.94119	246504	470512		6.36864	358736	553958
7.17449	303940	707691		3.6135	113314	245756		3.56378	156245	220108		6.34706	187541	222480		7.08433	250704	483417		6.51178	347957	577842
7.31959	308252	706804		3.6859	115384	244334		3.6264	155680	223268		6.48627	189325	224348		7.22747	255102	485049		6.65491	368222	559936
7.46469	308009	716014		3.75831	116364	248512		3.68902	154019	225103		6.62549	192367	226592		7.3706	257906	491587		6.79805	377824	559247
7.60978	315736	689859		3.83072	116728	245068		3.75164	159333	227482		6.7647	194413	225723		7.51374	267525	486719		6.94119	381043	575370
7.75488	320618	693708		3.90313	114071	240771		3.81427	158907	228127		6.90392	198349	228576		7.65688	264274	498130		7.08433	381995	580238
7.89998	336150	731935		3.97553	118082	254499		3.87689	160075	229969		7.04314	199887	230059		7.80002	260513	494006		7.22747	393390	565516
8.04508	324068	734150		4.04794	119505	257242		3.93951	155547	226672		7.18235	203918	231528		7.94315	269342	500407		7.3706	375105	569536
8.19018	329921	735250		4.12035	118958	256217		4.00213	167388	229454		7.32157	204845	234960		8.08629	267251	487367		7.51374	387995	587259
8.33527	334915	699280		4.19275	121497	249332		4.06475	168140	227064		7.46078	208033	233245		8.22943	272860	503209		7.65688	394248	575771
8.48037	341755	732876		4.26516	120029	256984		4.12738	170698	235635		7.6	209036	235848		8.37257	282720	503752		7.80002	397084	574562
8.62547	332844	742068		4.33757	121940	251575		4.19	171156	237145		7.73921	213042	236451		8.5157	288488	504178		7.94315	404184	587930
8.77057	334325	706891		4.40998	122739	257986		4.25262	168897	231897		7.87843	214457	241041		8.65884	283220	509981		8.08629	427927	593982
8.91566	340230	742263		4.48238	122307	252591		4.31524	171915	236129		8.01765	216880	240049		8.80198	290352	512931		8.22943	415894	608329
9.06076	345984	745502		4.55479	121182	253097		4.37786	174337	232027		8.15686	217394	241986		8.94512	285494	514676		8.37257	433713	588105
9.20586	337838	716633		4.6272	124923	258268		4.44049	179170	234074		8.29608	221121	241167		9.08825	290606	522247		8.5157	435157	603875
9.35096	348426	728709		4.6996	125985	261247		4.50311	177101	233327		8.43529	225552	242792		9.23139	287999	517904		8.65884	424555	616795
9.49605	340517	751676		4.77201	124928	259196		4.56573	177994	233665		8.57451	229427	246224		9.37453	302533	510848		8.80198	440983	599342
9.64115	361798	732865		4.84442	127531	259940		4.62835	177456	238210		8.71373	229216	250643		9.51767	312641	521803		8.94512	442073	614364
9.78625	358812	694934		4.91683	126660	264238		4.69097	186585	240035		8.85294	230999	246662		9.66081	302721	519043		9.08825	438832	624479
9.93135	366394	720104		4.98923	127799	262107		4.7536	176479	236715		8.99216	234799	249443		9.80394	314588	515587		9.23139	414536	617183
10.0764	359911	749143		5.06164	126792	265891		4.81622	184613	243250		9.13137	236685	251843		9.94708	321014	528577		9.37453	441154	618457
10.2215	364260	730973		5.13405	125215	268388		4.87884	179339	243140		9.27059	235530	249269		10.0902	314762	538112		9.51767	427465	604005
10.3666	367809	750730		5.20646	129001	262711		4.94146	181771	236861		9.4098	239054	252009		10.2334	327767	533865		9.66081	456298	636747
10.5117	364363	757687		5.27886	130314	264475		5.00409	189022	241370		9.54902	239367	257427		10.3765	326934	528253		9.80394	459902	633553
10.6568	382773	737499		5.35127	131074	266874		5.06671	188055	242520		9.68824	243418	255847		10.5196	325719	537836		9.94708	464375	615850
10.8019	382142	752050		5.42368	133592	263387		5.12933	197351	239437		9.82745	245928	257100		10.6628	327573	524378		10.0902	461590	651351
10.947	372364	758781		5.49608	132044	269084		5.19195	186299	238496		9.96667	249449	255322		10.8059	326003	537773		10.2334	468851	655139
11.0921	387839	746255		5.56849	132612	269258		5.25457	196610	251085		10.1059	251871	261218		10.949	324082	538821		10.3765	465536	632775
11.2372	392001	743933		5.6409	135697	271524		5.3172	197122	250345		10.2451	254058	261095		11.0922	344445	543839		10.5196	456127	629767
11.3823	402876	721962		5.71331	132985	269975		5.37982	198641	248089		10.3843	256012	260388		11.2353	334689	543497		10.6628	483692	647817
11.5274	416727	739004		5.78571	132861	266778		5.44244	199684	247839		10.5235	256633	264013		11.3785	342584	547533		10.8059	483690	657447
11.6725	381497	744213		5.85812	138266	273702		5.50506	204942	249095		10.6628	259635	263810		11.5216	344037	550750		10.949	483895	652323
11.8176	404068	779327		5.93053	136582	268491		5.56768	190013	248215		10.802	266292	267019		11.6647	346231	550910		11.0922	488026	665503
11.9627	391909	759672		6.00294	139124	270225		5.63031	204609	249187		10.9412	269528	269005		11.8079	362178	558754		11.2353	498805	673419
12.1078	408023	763889		6.07534	137624	267581		5.69293	207693	249203		11.0804	268446	269125		11.951	352115	572515		11.3785	486911	661321
12.2529	404221	823272		6.14775	137994	274559		5.75555	202266	249923		11.2196	271252	266276		12.0941	355493	545771		11.5216	508363	689738
12.398	416095	774288		6.22016	139934	283977		5.81817	205545	257057		11.3588	272745	269422		12.2373	350809	565349		11.6647	516324	689413
12.5431	420840	745363		6.29256	138527	279426		5.8808	212124	248683		11.498	274206	273934		12.3804	352785	553298		11.8079	527190	669073
12.6882	435083	769247		6.36497	143091	269792		5.94342	219401	255458		11.6373	281318	269063		12.5236	349388	551624		11.951	521664	666751
12.8333	430279	819823		6.43738	141531	272853		6.00604	221622	252854		11.7765	278326	274949		12.6667	359597	568799		12.0941	528705	672748
12.9784	435812	769288		6.50979	142423	283700		6.06866	209575	256837		11.9157	280125	276069		12.8098	383263	567564		12.2373	555167	695405
13.1235	413636	795032		6.58219	142407	281084		6.13128	211668	249945		12.0549	286725	281671		12.953	358185	569875		12.3804	523979	684842
13.2686	417549	771168		6.6546	142700	282073		6.1939	217572	255233		12.1941	287305	276553		13.0961	385486	567033		12.5236	526814	706528
13.4137	415986	806712		6.72701	141785	283814		6.25653	219164	255863		12.3333	294110	276779		13.2392	358618	564322		12.6667	535424	696083
13.5588	439570	749074		6.79941	145660	274183		6.31915	208241	257553		12.4726	289234	280242		13.3824	354165	580330		12.8098	575379	705548
13.7039	441469	749902		6.87182	143742	277845		6.38177	211591	256193		12.6118	289750	280164		13.5255	368908	576982		12.953	543081	708205
13.849	457552	787493		6.94423	144745	285526		6.44439	220266	262176		12.751	291356	278670		13.6686	363090	583208		13.0961	555044	696275
13.9941	457535	789327		7.01664	145775	285245		6.50701	216949	265228		12.8902	285216	281977		13.8118	375536	579306		13.2392	564939	707291
14.1392	446285	844734		7.08904	148238	281208		6.56964	220940	261412		13.0294	291900	284144		13.9549	376096	575391		13.3824	569736	723029
14.2843	447352	786241		7.16145	150430	286848		6.63226	224084	265062		13.1686	293510	291459		14.0981	375358	567991		13.5255	574037	699000
14.4294	453425	793513		7.23386	147999	281302		6.69488	228296	262229		13.3079	298695	281956		14.2412	372931	570299		13.6686	574255	730856
14.5745	433094	797917		7.30626	147011	291017		6.7575	239029	266409		13.4471	301901	291690		14.3843	383619	584273		13.8118	589807	721024
14.7196	461110	796846		7.37867	149478	286098		6.82013	211524	268059		13.5863	304651	291330		14.5275	388286	583270		13.9549	566537	704284
14.8647	449339	794021		7.45108	153463	279778		6.88275	236196	260218		13.7255	311791	288197		14.6706	383165	585572		14.0981	589926	717839
15.0098	470969	852366		7.52349	151692	284252		6.94537	239005	260983		13.8647	309103	293415		14.8138	381654	581146		14.2412	596944	737821
15.1549	468486	766906		7.59589	153231	286721		7.00799	228303	260560		14.0039	316324	294214		14.9569	385429	591410		14.3843	592261	731172
15.3	465256	845358		7.6683	154144	290885		7.07061	234690	258375		14.1431	317857	293075		15.1	381957	589679		14.5275	581742	718020
15.4451	450422	807012		7.74071	150965	287489		7.13324	241711	270731		14.2824	321208	291601		15.2432	383448	593875		14.6706	601843	708161
15.5902	482153	881967		7.81311	150321	293996		7.19586	238569	268920		14.4216	326022	294612		15.3863	183923	--		14.8138	622673	734586
15.7353	458905	798616		7.88552	154181	282430		7.25848	236690	268983		14.5608	329814	301868		15.5294	175106	--		14.9569	625458	729608
15.8804	487054	804841		7.95793	151530	286156		7.3211	233741	265959		14.7	336019	294589		15.6726	177683	--		15.1	601331	724712
16.0255	472453	828944		8.03034	155888	290803		7.38372	227154	275719		14.8392	333123	299714		15.8157	171969	--		15.2432	602955	735503
16.1706	493427	845541		8.10274	153487	290760		7.44635	235568	264686		14.9784	332172	298101		15.9588	390208	591737		15.3863	598817	730271
16.3157	502900	805113		8.17515	157691	291914		7.50897	249705	270405		15.1176	347254	296425		16.102	399433	586498		15.5294	389294	--
16.4608	464601	843529		8.24756	157753	288586		7.57159	233507	271062		15.2569	342444	307165		16.2451	402923	595962		15.6726	404474	--
16.6059	487003	792387		8.31997	158918	292057		7.63421	257923	275198		15.3961	345028	299929		16.3882	405694	600809		15.8157	382909	--
16.751	477826	822822		8.39237	156318	299607		7.69683	245512	274607		15.5353	354857	307157		16.5314	412327	614247		15.9588	392814	--
16.8961	496411	784227		8.46478	158356	296383		7.75946	254065	271016		15.6745	351076	316069		16.6745	395261	603977		16.102	632275	744605
17.0412	500780	830540		8.53719	157448	298117		7.82208	261899	269202		15.8137	356191	307117		16.8177	398737	598076		16.2451	633821	742207
17.1863	--	--		8.60959	160387	300129		7.8847	254815	270831		15.9529	360613	308285		16.9608	405734	599135		16.3882	631026	756087
17.3314	--	--		8.682	159239	299893		7.94732	260045	275634		16.0922	355844	310831		17.1039	409925	612388		16.5314	616128	758261
17.4764	510601	842897		8.75441	160387	294231		8.00994	258057	271117		16.2314	358001	314827		17.2471	419522	599581		16.6745	645290	786159
17.6215	505051	843396		8.82682	161331	298107		8.07257	257697	271014		16.3706	361689	308862		17.3902	411508	605435		16.8177	641317	770784
17.7666	508947	834749		8.89922	163086	290910		8.13519	260402	275781		16.5098	358659	318173		17.5333	416993	594419		16.9608	635819	762744
17.9117	517068	780015		8.97163	164058	296703		8.19781	265227	277607		16.649	370830	315545		17.6765	420967	592983		17.1039	648882	787805
18.0568	512576	832880		9.04404	161493	301767		8.26043	271878	283155		16.7882	370059	310215		17.8196	431072	609665		17.2471	650269	766727
18.2019	514664	835099		9.11645	161735	297264		8.32306	259862	280504		16.9275	374184	317258		17.9628	431225	614682		17.3902	663929	774543
18.347	524851	803568		9.18885	160556	298288		8.38568	259669	274665		17.0667	376008	326155		18.1059	418274	597636		17.5333	678805	797529
18.4921	528146	822877		9.26126	164355	294290		8.4483	260305	282493		17.2059	372880	317179		18.249	413001	621147		17.6765	666579	778960
18.6372	520515	826066		9.33367	166446	306432		8.51092	259607	273275		17.3451	374941	328454		18.3922	428730	624953		17.8196	678091	769927
18.7823	530866	827213		9.40607	164565	299492		8.57354	268010	274811		17.4843	378417	316501		18.5353	424728	617523		17.9628	665144	795243
18.9274	535404	843365		9.47848	167490	300293		8.63617	268266	279008		17.6235	382372	320288		18.6785	431302	608298		18.1059	655546	809810
19.0725	517114	823495		9.55089	165076	301207		8.69879	268716	276760		17.7628	380737	320560		18.8216	412151	624917		18.249	692024	784096
19.2176	529812	855177		9.6233	165336	305127		8.76141	267441	279213		17.902	391543	301769		18.9647	425337	608602		18.3922	683488	815764
19.3627	558623	815365		9.6957	166726	304913		8.82403	271590	278086		18.0412	119535	--		19.1079	431625	625790		18.5353	689959	790445
19.5078	534643	846544		9.76811	170671	310953		8.88665	270301	285269		18.1804	119576	--		19.251	429052	615062		18.6785	668118	804237
19.6529	542945	851961		9.84052	170407	308462		8.94928	279429	284936		18.3196	368261	354953		19.3941	432296	629630		18.8216	699242	789131
19.798	551082	824564		9.91292	170975	302144		9.0119	276318	280483		18.4588	379537	330083		19.5373	423519	628096		18.9647	666800	811965
19.9431	554224	827344		9.98533	169986	309203		9.07452	277645	284616		18.598	397602	329871		19.6804	438556	622196		19.1079	687582	782276
20.0882	554536	850891		10.0577	174681	303022		9.13714	279234	284502		18.7373	402091	324882		19.8236	436334	619050		19.251	681182	803258
20.2333	561691	822661		10.1302	170784	307711		9.19976	281858	295920		18.8765	403837	322928		19.9667	442304	617535		19.3941	690695	799054
20.3784	557161	898798		10.2026	171256	305293		9.26239	282795	286528		19.0157	398909	328901		20.1098	422596	627058		19.5373	705938	804612
20.5235	551460	853775		10.275	175487	299680		9.32501	276297	282420		19.1549	401950	329569		20.253	443416	642413		19.6804	696451	795997
20.6686	562719	851144		10.3474	174839	313040		9.38763	288049	284924		19.2941	415395	320707		20.3961	425089	631690		19.8236	693409	813366
20.8137	548013	847064		10.4198	175395	315207		9.45025	277568	290545		19.4333	407522	327681		20.5392	443371	624962		19.9667	689258	808041
20.9588	582056	877168		10.4922	176288	309427		9.51287	284970	284958		19.5725	414762	329415		20.6824	424362	643592		20.1098	693358	833347
21.1039	560942	892906		10.5646	173912	311800		9.5755	283308	287859		19.7118	410437	337876		20.8255	436043	654668		20.253	704254	837772
21.249	552014	860635		10.637	176086	304891		9.63812	281905	295940		19.851	417397	336783		20.9687	431056	639387		20.3961	675573	814406
21.3941	569246	848782		10.7094	176837	312135		9.70074	295354	295969		19.9902	414225	338740		21.1118	437294	634436		20.5392	713515	842050
21.5392	582554	860551		10.7818	174101	300111		9.76336	287981	290332		20.1294	416623	334198		21.2549	444145	634386		20.6824	706824	820452
21.6843	575681	871624		10.8542	178555	300218		9.82599	296772	292715		20.2686	426101	335099		21.3981	446333	633311		20.8255	708001	841621
21.8294	587928	893011		10.9266	180406	311925		9.88861	298185	286681		20.4078	425407	339552		21.5412	444303	636688		20.9687	697786	843680
21.9745	589762	874781		10.999	178865	313431		9.95123	294609	293230		20.5471	417484	336065		21.6843	451033	652442		21.1118	739927	859353
22.1196	593938	892737		11.0714	176626	311931		10.0138	297637	290756		20.6863	425748	324534		21.8275	452608	656273		21.2549	696336	828609
22.2647	598255	847938		11.1439	179663	324197		10.0765	305623	285602		20.8255	423978	342158		21.9706	447310	644164		21.3981	715957	864587
22.4098	610717	886849		11.2163	180269	314855		10.1391	310208	291098		20.9647	433363	330735		22.1137	443590	650137		21.5412	722796	856668
22.5549	593514	888999		11.2887	182542	313864		10.2017	314304	284865		21.1039	425630	343012		22.2569	439846	657196		21.6843	726422	855170
22.7	597061	878052		11.3611	179214	318677		10.2643	288759	295461		21.2431	431993	343633		22.4	441843	646281		21.8275	720765	843608
22.8451	596968	833565		11.4335	177785	322140		10.327	292551	294577		21.3824	424570	331441		22.5432	427995	654770		21.9706	721398	829208
22.9902	585229	878461		11.5059	184426	324764		10.3896	295006	295264		21.5216	427643	344689		22.6863	445734	664697		22.1137	731041	868028
23.1353	607438	894941		11.5783	184318	319753		10.4522	312823	281755		21.6608	431229	348348		22.8294	434344	649502		22.2569	691483	846155
23.2804	636983	849971		11.6507	186720	316693		10.5148	304690	292818		21.8	422736	342839		22.9726	447231	659207		22.4	740662	829887
23.4255	618265	841497		11.7231	182707	303015		10.5775	312295	288642		21.9392	437594	337828		23.1157	445754	655553		22.5432	719760	872528
23.5706	619725	863535		11.7955	185119	318590		10.6401	308077	297990		22.0784	440151	347929		23.2588	456592	668209		22.6863	761143	862318
23.7157	610499	860547		11.8679	184933	318336		10.7027	305991	300183		22.2176	437992	349303		23.402	458763	655533		22.8294	736181	865482
23.8608	606065	894650		11.9403	186775	312557		10.7653	313209	297213		22.3569	430323	345152		23.5451	447525	663568		22.9726	751484	858199
24.0059	615687	884418		12.0127	185460	316470		10.8279	319527	306892		22.4961	434262	349084		23.6883	461877	656210		23.1157	772915	879570
24.151	642986	886154		12.0851	187539	315262		10.8906	315710	300845		22.6353	434423	342594		23.8314	460040	661846		23.2588	786650	874442
24.2961	650946	868862		12.1576	184741	319458		10.9532	312396	294044		22.7745	436589	355425		23.9745	460028	658322		23.402	771385	868608
24.4412	624242	878743		12.23	188350	319349		11.0158	320505	305125		22.9137	435611	367559		24.1177	464622	671510		23.5451	757253	876998
24.5863	620321	844764		12.3024	187129	317953		11.0784	313988	296000		23.0529	435596	364931		24.2608	490397	648273		23.6883	781153	862808
24.7314	642648	837777		12.3748	186306	322883		11.141	331319	310377		23.1922	430569	366204		24.4039	457866	652315		23.8314	778389	874086
24.8764	613853	900066		12.4472	188184	325792		11.2037	314750	309517		23.3314	443236	338755		24.5471	478616	672316		23.9745	757914	866047
25.0216	646721	881344		12.5196	184578	324379		11.2663	316746	300675		23.4706	449507	351638		24.6902	466578	668500		24.1177	790511	868567
25.1667	643989	855373		12.592	187888	324437		11.3289	322122	294920		23.6098	449510	343961		24.8333	469332	671597		24.2608	794632	869820
25.3117	674190	903326		12.6644	193747	325084		11.3915	332118	299384		23.749	463005	353253		24.9765	468118	674680		24.4039	776582	885200
25.4568	639887	888391		12.7368	188938	320490		11.4542	333929	316036		23.8882	454945	357812		25.1196	494950	669945		24.5471	757270	876607
25.6019	631060	892418		12.8092	195276	316951		11.5168	336641	302931		24.0275	453633	373693		25.2628	490963	679931		24.6902	771180	869058
25.747	655160	860703		12.8816	188723	327021		11.5794	341968	292450		24.1667	451759	359359		25.4059	466431	706301		24.8333	763900	930861
25.8921	639387	880591		12.954	191297	329807		11.642	328521	312742		24.3059	463518	365768		25.549	462027	668513		24.9765	783312	946150
26.0372	674622	902497		13.0264	192408	330107		11.7047	334888	309485		24.4451	459984	361028		25.6922	484248	677344		25.1196	763405	901362
26.1823	671289	881810		13.0988	195439	329246		11.7673	321672	303607		24.5843	469579	374457		25.8353	488821	708563		25.2628	769458	884215
26.3274	643171	963817		13.1713	191928	327682		11.8299	319935	306713		24.7235	466691	363117		25.9784	500978	694778		25.4059	796914	913817
26.4725	668707	925583		13.2437	194354	321547		11.8925	332318	304473		24.8627	470745	361969		26.1216	483549	701695		25.549	833831	914276
26.6176	656183	872249		13.3161	190261	317201		11.9551	333815	310995		25.002	468545	371784		26.2647	497209	681560		25.6922	770983	894830
26.7627	638648	900034		13.3885	196239	329569		12.0178	354916	303859		25.1412	473629	359584		26.4079	474910	688236		25.8353	786976	941237
26.9078	656802	926759		13.4609	189122	329176		12.0804	342789	309030		25.2804	480550	356906		26.551	498030	693420		25.9784	790176	898783
27.0529	651335	950172		13.5333	195910	328265		12.143	344721	306803		25.4196	475078	376082		26.6941	493833	668857		26.1216	803162	924947
27.198	673603	895803		13.6057	192851	323360		12.2056	349200	307147		25.5588	472487	365398		26.8373	481617	697065		26.2647	812856	873135
27.3431	670726	939823		13.6781	194236	327562		12.2683	336223	308273		25.698	472502	363337		26.9804	473200	688914		26.4079	827730	899935
27.4882	682981	906458		13.7505	196477	331743		12.3309	342588	310153		25.8373	483048	362492		27.1236	471490	700480		26.551	801574	941520
27.6333	706477	922990		13.8229	195394	328636		12.3935	336206	318875		25.9765	490719	354136		27.2667	492726	697040		26.6941	834360	905054
27.7784	655706	886128		13.8953	203019	329724		12.4561	336977	315717		26.1157	489231	379036		27.4098	502282	690084		26.8373	824624	921037
27.9235	681387	934427		13.9677	196551	331548		12.5187	343242	315230		26.2549	494659	364347		27.553	483198	710851		26.9804	824058	900287
28.0686	702350	937744		14.0401	199681	322261		12.5814	349373	309956		26.3941	489289	362514		27.6961	474301	702762		27.1236	857143	956473
28.2137	725092	998205		14.1125	194846	338798		12.644	353063	311485		26.5333	493833	366972		27.8392	484884	680506		27.2667	802623	927030
28.3588	675910	919808		14.185	201288	333264		12.7066	347797	319840		26.6726	498913	382840		27.9824	470310	733323		27.4098	858091	923388
28.5039	729517	885792		14.2574	201021	334128		12.7692	342697	297358		26.8118	507341	373630		28.1255	541705	693767		27.553	881001	975541
28.649	658425	872776		14.3298	200613	332997		12.8318	347378	313114		26.951	515477	391877		28.2687	508455	683264		27.6961	825401	923561
28.7941	704835	901092		14.4022	201278	332119		12.8945	356689	313775		27.0902	489774	351565		28.4118	482390	699764		27.8392	868800	886729
28.9392	721416	875015		14.4746	201259	336016		12.9571	372063	304508		27.2294	506175	381910		28.5549	508120	746953		27.9824	827520	947823
29.0843	693585	895127		14.547	204975	326670		13.0197	351962	316518		27.3686	517614	370920		28.6981	503693	681606		28.1255	839963	951910
29.2294	723153	916226		14.6194	205081	331212		13.0823	355625	317935		27.5079	501743	406270		28.8412	502600	707977		28.2687	843968	967852
29.3745	699384	926436		14.6918	199753	337916		13.145	361847	313199		27.6471	515473	381801		28.9843	509762	721678		28.4118	853483	927992
29.5196	703905	1008990		14.7642	205353	330519		13.2076	369746	304770		27.7863	511407	347659		29.1275	531966	709279		28.5549	837212	956067
29.6647	688800	857797		14.8366	207060	333317		13.2702	355325	313605		27.9255	500646	386854		29.2706	502083	703442		28.6981	811386	924779
29.8098	732838	910062		14.909	202124	342493		13.3328	363420	316384		28.0647	513637	418850		29.4138	489702	678791		28.8412	847016	999351
29.9549	658290	864964		14.9814	208080	338897		13.3955	364951	307927		28.2039	517097	374643		29.5569	497763	710189		28.9843	909222	948698
30.1	767208	933939		15.0538	202969	333746		13.4581	365836	310159		28.3432	521672	368392		29.7	499000	714929		29.1275	874932	962722
30.2451	748605	898330		15.1262	205058	341149		13.5207	374244	321701		28.4824	518236	334414		29.8432	463997	703416		29.2706	850332	938517
30.3902	801868	957982		15.1987	203957	344204		13.5833	358907	324315		28.6216	512015	407373		29.9863	532921	730102		29.4138	883983	971738
30.5353	702294	942665		15.2711	208284	322016		13.6459	379099	329251		28.7608	519279	399109		30.1294	504585	709636		29.5569	825361	961940
30.6804	785019	846204		15.3435	207634	333078		13.7086	386272	328772		28.9	524559	391522		30.2726	510975	725244		29.7	906125	954560
30.8255	737985	914677		15.4159	211770	340292		13.7712	382670	320445		29.0392	518640	380904		30.4157	491814	690914		29.8432	886544	999468
30.9706	785537	1032420		15.4883	204594	354662		13.8338	362544	320455		29.1784	511181	374021		30.5588	543095	723943		29.9863	901711	968939
31.1157	759728	927707		15.5607	210818	338851		13.8964	380175	326779		29.3177	516482	366906		30.702	521064	678390		30.1294	864628	1012360
31.2608	641747	1044190		15.6331	207006	346019		13.959	395246	325503		29.4569	519193	359083		30.8451	550073	708395		30.2726	925997	962504
31.4059	772058	927628		15.7055	218729	339428		14.0217	359469	303813		29.5961	521023	407182		30.9883	516532	676790		30.4157	899809	944109
31.551	708600	866071		15.7779	206143	339970		14.0843	382932	334444		29.7353	537070	406223		31.1314	505052	695928		30.5588	935657	938242
31.696	700575	979191		15.8503	208030	345312		14.1469	383876	319506		29.8745	551391	388628		31.2745	551084	671373		30.702	823559	1028410
31.8411	752711	1003940		15.9227	211054	347714		14.2095	367418	313148		30.0137	537439	426040		31.4177	513273	739767		30.8451	834506	973207
31.9862	746561	856045		15.9951	207686	330218		14.2722	363248	327006		30.153	532129	399873		31.5608	488364	741669		30.9883	893439	956061
32.1313	696738	930050		16.0675	213687	344784		14.3348	380882	318709		30.2922	530922	370134		31.704	559933	737422		31.1314	875982	951318
32.2764	921167	927266		16.1399	210744	337190		14.3974	392552	326073		30.4314	548814	390685		31.8471	530297	693590		31.2745	924066	954192
32.4215	750267	988409		16.2124	210860	342900		14.46	391991	340517		30.5706	544357	401642		31.9902	501220	716104		31.4177	912126	957598
32.5666	735790	882288		16.2847	208702	340263		14.5227	392565	327469		30.7098	543426	383976		32.1334	522774	719352		31.5608	967090	940249
32.7117	625357	971934		16.3572	213056	323345		14.5853	382818	315819		30.849	551873	387178		32.2765	537588	741977		31.704	904032	990825
32.8568	729952	922877		16.4296	206059	337390		14.6479	401034	315028		30.9883	571895	352626		32.4196	512793	725187		31.8471	898353	978516
33.0019	711129	1025500		16.502	211743	329482		14.7105	391800	325221		31.1275	552654	407085		32.5628	599844	694606		31.9902	904637	1016330
33.147	804422	873808		16.5744	216157	354008		14.7731	394153	310742		31.2667	563365	444576		32.7059	517494	719402		32.1334	962534	1047350
33.2921	836342	742378		16.6468	216978	353092		14.8358	408105	332583		31.4059	567405	412749		32.8491	551797	785623		32.2765	822153	951483
33.4372	819594	964245		16.7192	--	--		14.8984	406211	317328		31.5451	554740	391560		32.9922	585770	707228		32.4196	862869	914763
33.5823	763598	808482		16.7916	--	--		14.961	393659	330148		31.6843	555512	412682		33.1353	550733	690768		32.5628	896055	990694
33.7274	931893	875561		16.864	--	--		15.0236	411574	334066		31.8235	552066	408170		33.2785	541643	693024		32.7059	936403	987776
33.8725	821365	1093980		16.9364	219956	348710		15.0862	385174	321648		31.9628	554022	399970		33.4216	468442	811776		32.8491	871838	980495
34.0176	866990	813835		17.0088	221382	345145		15.1489	387847	334842		32.102	568953	412976		33.5647	532550	636052		32.9922	901319	940091
34.1627	814761	946089		17.0812	216023	348249		15.2115	411097	320722		32.2412	575109	419602		33.7079	493240	744076		33.1353	913162	1010390
34.3078	861221	1026150		17.1536	218631	344545		15.2741	411258	341740		32.3804	609251	372832		33.851	517947	701012		33.2785	946120	989515
34.4529	740004	1002090		17.226	217029	359397		15.3367	395498	326691		32.5196	573695	342947		33.9942	586192	604267		33.4216	947167	1081200
34.598	783410	949355		17.2984	220127	355680		15.3994	394908	331385		32.6588	521045	360324		34.1373	554155	731375		33.5647	979995	977832
34.7431	785061	836110		17.3709	218586	345479		15.462	407974	367349		32.7981	550685	373000		34.2804	583746	678237		33.7079	870019	1031530
34.8882	723723	1033030		17.4433	218915	346096		15.5246	423745	308687		32.9373	578766	473323		34.4236	556830	789706		33.851	915763	1064500
35.0333	796783	786363		17.5157	221776	353956		15.5872	392087	349077		33.0765	572529	449637		34.5667	495442	799766		33.9942	887150	1089920
35.1784	646621	836607		17.5881	219451	357401		15.6499	412381	335996		33.2157	583267	510247		34.7099	555687	726940		34.1373	946813	1004040
35.3235	861151	1020060		17.6605	220244	346543		15.7125	405433	329611		33.3549	599785	275914		34.853	551885	713055		34.2804	976115	998538
35.4686	684394	1149500		17.7329	223612	356843		15.7751	394919	311778		33.4941	572520	403037		34.9961	483964	803900		34.4236	957155	1040570
35.6137	742829	1014840		17.8053	223394	356836		15.8377	371835	301275		33.6334	561652	323371		35.1393	571733	669147		34.5667	979875	1017860
35.7588	850651	957507		17.8777	229991	344714		15.9003	421090	330705		33.7726	606026	394476		35.2824	575842	731433		34.7099	951381	1040490
35.9039	770178	899362		17.9501	227924	344870		15.963	415640	334857		33.9118	596404	448375		35.4255	585896	767651		34.853	956297	1060510
36.049	831039	964439		18.0225	222661	347634		16.0256	402789	335172		34.051	605023	340476		35.5687	656438	810239		34.9961	908051	1038530
36.1941	864247	1099690		18.0949	230209	340003		16.0882	422823	359545		34.1902	604752	384994		35.7118	538382	750008		35.1393	948101	984051
36.3392	674274	967378		18.1673	226052	349451		16.1508	418377	348828		34.3294	567404	238611		35.8549	599226	555895		35.2824	935785	1052430
36.4843	995344	843162		18.2397	229735	341244		16.2135	387895	326318		34.4686	584913	610368		35.9981	597637	661186		35.4255	985706	1005820
36.6294	762051	624063		18.3121	231229	356258		16.2761	427708	327212		34.6078	600671	489447		36.1412	579936	640599		35.5687	959663	1227140
36.7745	1011150	911827		18.3846	222768	355223		16.3387	426081	333118		34.7471	596168	555485		36.2844	513075	752767		35.7118	1034240	1104220
36.9196	771412	1000360		18.457	223078	354662		16.4013	412969	360366		34.8863	595792	448715		36.4275	539303	868688		35.8549	993850	983848
37.0647	1052480	984562		18.5294	224705	361324		16.4639	413867	340342		35.0255	609535	223257		36.5706	469842	851116		35.9981	989626	1141370
37.2098	680195	1077710		18.6018	231028	341467		16.5266	439982	340667		35.1647	533766	386706		36.7138	589630	778556		36.1412	1066770	1095380
37.3549	846145	1040260		18.6742	223824	357578		16.5892	405174	320915		35.3039	620550	414139		36.8569	581615	809195		36.2844	995112	1024550
37.5	850460	1114820		18.7466	229883	354165		16.6518	436093	339104		35.4432	626519	458377		37	587201	924544		36.4275	1038840	1232310
				18.819	227925	369549		16.7144	411604	344915		35.5824	629012	527570						36.5706	947747	916224
				18.8914	225734	360988		16.777	440718	364196		35.7216	618274	423357						36.7138	1001610	1005340
				18.9638	235180	346580		16.8397	449562	330987		35.8608	652987	199415						36.8569	944313	844250
				19.0362	235352	352380		16.9023	444271	339428		36	584390	424791						37	991208	1025430
				19.1086	230139	363302		16.9649	473161	333363		--	--	--						--	--	--
				19.181	233110	359074		17.0275	466231	340265		--	--	--						--	--	--
				19.2534	233618	349254		17.0902	448461	356505		--	--	--						--	--	--
				19.3258	235176	367038		17.1528	452283	334402		--	--	--						--	--	--
				19.3983	233620	351065		17.2154	455351	324028		--	--	--						--	--	--
				19.4707	232636	368160		17.278	453353	360329		--	--	--						--	--	--
				19.5431	232447	348398		17.3407	451784	354845		--	--	--						--	--	--
				19.6155	238625	362939		17.4033	458288	340335		--	--	--						--	--	--
				19.6879	230704	364133		17.4659	451651	343510		--	--	--						--	--	--
				19.7603	239424	344365		17.5285	476664	354972		--	--	--						--	--	--
				19.8327	235050	370784		17.5911	474202	352859		--	--	--						--	--	--
				19.9051	239554	364251		17.6538	429608	337964		--	--	--						--	--	--
				19.9775	234663	364887		17.7164	453309	323894		--	--	--						--	--	--
				20.0499	240017	358259		17.779	400229	363942		--	--	--						--	--	--
				20.1223	238523	353561		17.8416	433182	326646		--	--	--						--	--	--
				20.1947	234827	359953		17.9043	439549	340018		--	--	--						--	--	--
				20.2671	238433	359959		17.9669	459176	359262		--	--	--						--	--	--
				20.3395	240948	372470		18.0295	424985	348798		--	--	--						--	--	--
				20.412	239711	351991		18.0921	430050	341973		--	--	--						--	--	--
				20.4844	245092	364066		18.1547	475602	343986		--	--	--						--	--	--
				20.5568	234269	360512		18.2174	434606	347548		--	--	--						--	--	--
				20.6292	239848	356123		18.28	448012	336668		--	--	--						--	--	--
				20.7016	238855	367328		18.3426	451079	314141		--	--	--						--	--	--
				20.774	244565	363981		18.4052	447530	362889		--	--	--						--	--	--
				20.8464	236091	372896		18.4678	454548	374467		--	--	--						--	--	--
				20.9188	245213	361845		18.5305	473300	342352		--	--	--						--	--	--
				20.9912	246303	361934		18.5931	428195	347794		--	--	--						--	--	--
				21.0636	249439	370758		18.6557	463679	343200		--	--	--						--	--	--
				21.136	243608	371075		18.7183	486702	383345		--	--	--						--	--	--
				21.2084	243903	374346		18.781	466610	338923		--	--	--						--	--	--
				21.2808	248497	364911		18.8436	460517	325218		--	--	--						--	--	--
				21.3532	243631	382639		18.9062	464852	352733		--	--	--						--	--	--
				21.4257	247855	370986		18.9688	445166	370859		--	--	--						--	--	--
				21.4981	249355	350855		19.0314	446212	371240		--	--	--						--	--	--
				21.5705	245815	368680		19.0941	454603	404727		--	--	--						--	--	--
				21.6429	248497	358172		19.1567	559869	384109		--	--	--						--	--	--
				21.7153	244795	364479		19.2193	462067	371436		--	--	--						--	--	--
				21.7877	245229	353290		19.2819	492177	333319		--	--	--						--	--	--
				21.8601	244678	357863		19.3446	487700	332352		--	--	--						--	--	--
				21.9325	252096	363985		19.4072	489534	340994		--	--	--						--	--	--
				22.0049	245861	384195		19.4698	501432	360960		--	--	--						--	--	--
				22.0773	257396	358310		19.5324	456904	346496		--	--	--						--	--	--
				22.1497	249620	367048		19.5951	481494	354908		--	--	--						--	--	--
				22.2221	248834	369715		19.6577	536061	334642		--	--	--						--	--	--
				22.2945	252920	380832		19.7203	476366	393287		--	--	--						--	--	--
				22.3669	248044	381155		19.7829	482890	366739		--	--	--						--	--	--
				22.4394	256907	389157		19.8455	452574	375633		--	--	--						--	--	--
				22.5118	255326	374117		19.9082	542749	361178		--	--	--						--	--	--
				22.5842	246120	369119		19.9708	522278	374421		--	--	--						--	--	--
				22.6566	247153	349498		20.0334	486475	352968		--	--	--						--	--	--
				22.729	251351	375576		20.096	481761	334582		--	--	--						--	--	--
				22.8014	252687	370968		20.1587	508712	370017		--	--	--						--	--	--
				22.8738	259240	394311		20.2213	540290	322851		--	--	--						--	--	--
				22.9462	259023	375618		20.2839	481489	361294		--	--	--						--	--	--
				23.0186	257711	382777		20.3465	542798	358326		--	--	--						--	--	--
				23.091	259189	367437		20.4091	468445	369324		--	--	--						--	--	--
				23.1634	250827	361963		20.4718	468045	377940		--	--	--						--	--	--
				23.2358	264241	388498		20.5344	509723	365313		--	--	--						--	--	--
				23.3082	261618	382743		20.597	515367	353128		--	--	--						--	--	--
				23.3806	267806	382848		20.6596	552757	327122		--	--	--						--	--	--
				23.4531	250454	346945		20.7223	517109	395977		--	--	--						--	--	--
				23.5255	264646	396947		20.7849	491359	327667		--	--	--						--	--	--
				23.5979	255264	379555		20.8475	523313	372892		--	--	--						--	--	--
				23.6703	260610	354780		20.9101	508504	340527		--	--	--						--	--	--
				23.7427	265503	363063		20.9728	478944	352513		--	--	--						--	--	--
				23.8151	263828	365899		21.0354	519132	400735		--	--	--						--	--	--
				23.8875	258034	365562		21.098	499274	373565		--	--	--						--	--	--
				23.9599	256900	375987		21.1606	445807	366702		--	--	--						--	--	--
				24.0323	270665	373643		21.2232	540927	362646		--	--	--						--	--	--
				24.1047	257714	380682		21.2859	511799	372918		--	--	--						--	--	--
				24.1771	248608	406396		21.3485	556600	352739		--	--	--						--	--	--
				24.2495	250470	383084		21.4111	490296	362274		--	--	--						--	--	--
				24.3219	267155	377672		21.4737	519256	387881		--	--	--						--	--	--
				24.3943	259681	397227		21.5363	523931	349871		--	--	--						--	--	--
				24.4668	265341	372402		21.599	514614	365862		--	--	--						--	--	--
				24.5392	271454	384208		21.6616	509259	351465		--	--	--						--	--	--
				24.6116	261517	363415		21.7242	545782	357430		--	--	--						--	--	--
				24.684	265353	378116		21.7868	523401	382587		--	--	--						--	--	--
				24.7564	262286	380664		21.8495	512643	383919		--	--	--						--	--	--
				24.8288	266275	397465		21.9121	531291	353697		--	--	--						--	--	--
				24.9012	268790	383457		21.9747	506731	355353		--	--	--						--	--	--
				24.9736	276722	363570		22.0373	524461	362323		--	--	--						--	--	--
				25.046	257980	382322		22.0999	552483	380198		--	--	--						--	--	--
				25.1184	267218	348015		22.1626	518357	363624		--	--	--						--	--	--
				25.1908	265800	400435		22.2252	545547	372646		--	--	--						--	--	--
				25.2632	259834	370426		22.2878	541623	337405		--	--	--						--	--	--
				25.3356	265687	391048		22.3504	570302	394331		--	--	--						--	--	--
				25.408	264699	415036		22.413	570414	342245		--	--	--						--	--	--
				25.4805	269600	378668		22.4757	563934	405766		--	--	--						--	--	--
				25.5529	273239	406477		22.5383	509812	406179		--	--	--						--	--	--
				25.6253	270021	398072		22.6009	536933	377506		--	--	--						--	--	--
				25.6977	268729	389893		22.6635	547170	404390		--	--	--						--	--	--
				25.7701	260434	363789		22.7262	528570	359607		--	--	--						--	--	--
				25.8425	271073	379762		22.7888	556374	378813		--	--	--						--	--	--
				25.9149	268078	358985		22.8514	554528	380748		--	--	--						--	--	--
				25.9873	277507	375077		22.914	572898	398511		--	--	--						--	--	--
				26.0597	265086	375494		22.9766	518832	382444		--	--	--						--	--	--
				26.1321	265596	386248		23.0393	530434	374585		--	--	--						--	--	--
				26.2045	271658	387849		23.1019	561497	374364		--	--	--						--	--	--
				26.2769	274559	357540		23.1645	532610	398302		--	--	--						--	--	--
				26.3493	264033	390692		23.2271	553095	365536		--	--	--						--	--	--
				26.4217	274915	376708		23.2898	523466	382788		--	--	--						--	--	--
				26.4942	272206	392539		23.3524	548455	377815		--	--	--						--	--	--
				26.5666	274279	429151		23.415	555275	372026		--	--	--						--	--	--
				26.639	267782	409174		23.4776	551578	368000		--	--	--						--	--	--
				26.7114	270495	350959		23.5403	579208	357083		--	--	--						--	--	--
				26.7838	275815	424914		23.6029	585535	362535		--	--	--						--	--	--
				26.8562	278124	390784		23.6655	556406	359309		--	--	--						--	--	--
				26.9286	267904	383023		23.7281	596001	406623		--	--	--						--	--	--
				27.001	269470	424449		23.7907	559838	354847		--	--	--						--	--	--
				27.0734	272175	411276		23.8534	574637	354239		--	--	--						--	--	--
				27.1458	278758	424599		23.916	527539	371334		--	--	--						--	--	--
				27.2182	286335	377068		23.9786	575322	376648		--	--	--						--	--	--
				27.2906	261287	409881		24.0412	575844	401778		--	--	--						--	--	--
				27.363	278927	355042		24.1039	578181	369100		--	--	--						--	--	--
				27.4354	282529	335109		24.1665	553145	365984		--	--	--						--	--	--
				27.5079	271098	406330		24.2291	591586	357971		--	--	--						--	--	--
				27.5803	277880	397640		24.2917	525099	423982		--	--	--						--	--	--
				27.6527	270736	341217		24.3543	533752	387969		--	--	--						--	--	--
				27.7251	278456	409986		24.417	551523	372045		--	--	--						--	--	--
				27.7975	271836	366485		24.4796	608898	382325		--	--	--						--	--	--
				27.8699	283592	398839		24.5422	603951	416744		--	--	--						--	--	--
				27.9423	277529	392665		24.6048	553113	420076		--	--	--						--	--	--
				28.0147	300016	386654		24.6674	582790	371631		--	--	--						--	--	--
				28.0871	308978	339916		24.7301	587899	403385		--	--	--						--	--	--
				28.1595	290647	398090		24.7927	574650	387963		--	--	--						--	--	--
				28.2319	299983	365080		24.8553	576915	394807		--	--	--						--	--	--
				28.3043	260907	424472		24.9179	575306	393339		--	--	--						--	--	--
				28.3767	271220	393230		24.9806	583244	387732		--	--	--						--	--	--
				28.4491	284790	508211		25.0432	603761	372052		--	--	--						--	--	--
				28.5216	296687	382724		25.1058	628075	347831		--	--	--						--	--	--
				28.594	286172	396600		25.1684	594095	370672		--	--	--						--	--	--
				28.6664	305388	416100		25.231	601493	402503		--	--	--						--	--	--
				28.7388	288249	401364		25.2937	618362	360532		--	--	--						--	--	--
				28.8112	302657	373735		25.3563	607500	378791		--	--	--						--	--	--
				28.8836	293865	314596		25.4189	613055	401663		--	--	--						--	--	--
				28.956	276625	413093		25.4815	617899	394507		--	--	--						--	--	--
				29.0284	277337	464490		25.5442	619316	355086		--	--	--						--	--	--
				29.1008	284267	413658		25.6068	593389	386304		--	--	--						--	--	--
				29.1732	312762	450007		25.6694	474510	332102		--	--	--						--	--	--
				29.2456	299159	416926		25.732	626674	376881		--	--	--						--	--	--
				29.318	288398	347017		25.7947	580315	417997		--	--	--						--	--	--
				29.3904	283242	333921		25.8573	599758	412649		--	--	--						--	--	--
				29.4628	268737	444038		25.9199	582195	370459		--	--	--						--	--	--
				29.5353	293476	402704		25.9825	599921	386326		--	--	--						--	--	--
				29.6077	289207	395481		26.0451	588935	416833		--	--	--						--	--	--
				29.6801	289020	371804		26.1078	580076	387776		--	--	--						--	--	--
				29.7525	302294	356354		26.1704	583868	370866		--	--	--						--	--	--
				29.8249	287566	401266		26.233	610849	385268		--	--	--						--	--	--
				29.8973	308088	395059		26.2956	579014	431854		--	--	--						--	--	--
				29.9697	286611	345964		26.3582	604942	415339		--	--	--						--	--	--
				30.0421	284106	411808		26.4209	631765	384093		--	--	--						--	--	--
				30.1145	298776	437199		26.4835	645945	381194		--	--	--						--	--	--
				30.1869	287249	373455		26.5461	599627	414546		--	--	--						--	--	--
				30.2593	283369	304443		26.6087	654226	398165		--	--	--						--	--	--
				30.3317	287825	446078		26.6714	610739	415711		--	--	--						--	--	--
				30.4041	297899	411799		26.734	605523	396442		--	--	--						--	--	--
				30.4765	294742	455968		26.7966	624019	410253		--	--	--						--	--	--
				30.549	313533	477643		26.8592	613310	369393		--	--	--						--	--	--
				30.6214	291131	388612		26.9218	631927	403221		--	--	--						--	--	--
				30.6938	298031	390767		26.9845	657941	365674		--	--	--						--	--	--
				30.7662	299572	314478		27.0471	626467	408038		--	--	--						--	--	--
				30.8386	323959	435556		27.1097	640089	380387		--	--	--						--	--	--
				30.911	260810	386048		27.1723	606486	427669		--	--	--						--	--	--
				30.9834	311535	415412		27.235	644405	411173		--	--	--						--	--	--
				31.0558	276396	407412		27.2976	687249	383201		--	--	--						--	--	--
				31.1282	302512	492435		27.3602	688575	362824		--	--	--						--	--	--
				31.2006	279662	398186		27.4228	660214	372978		--	--	--						--	--	--
				31.273	303990	401663		27.4854	554719	335702		--	--	--						--	--	--
				31.3454	307799	426921		27.5481	610856	374185		--	--	--						--	--	--
				31.4179	294012	402416		27.6107	610797	404117		--	--	--						--	--	--
				31.4902	309849	379640		27.6733	579339	424479		--	--	--						--	--	--
				31.5627	293123	416804		27.7359	670698	343484		--	--	--						--	--	--
				31.6351	300094	401611		27.7985	644262	424753		--	--	--						--	--	--
				31.7075	324143	417851		27.8612	598346	367831		--	--	--						--	--	--
				31.7799	317431	441628		27.9238	578630	441849		--	--	--						--	--	--
				31.8523	278994	358454		27.9864	661659	395258		--	--	--						--	--	--
				31.9247	319356	478812		28.049	676671	380819		--	--	--						--	--	--
				31.9971	313900	366275		28.1117	693972	406207		--	--	--						--	--	--
				32.0695	321489	336416		28.1743	658683	405526		--	--	--						--	--	--
				32.1419	318353	419050		28.2369	670577	484092		--	--	--						--	--	--
				32.2143	318453	478327		28.2995	516256	471088		--	--	--						--	--	--
				32.2867	294840	375434		28.3621	705226	331792		--	--	--						--	--	--
				32.3591	299442	403022		28.4248	710255	357043		--	--	--						--	--	--
				32.4316	301077	517268		28.4874	695238	361786		--	--	--						--	--	--
				32.504	339152	295345		28.55	730133	420602		--	--	--						--	--	--
				32.5764	319901	393307		28.6126	693129	382943		--	--	--						--	--	--
				32.6488	336363	326261		28.6753	607238	371478		--	--	--						--	--	--
				32.7212	307296	431780		28.7379	619645	410670		--	--	--						--	--	--
				32.7936	344510	200864		28.8005	662798	355977		--	--	--						--	--	--
				32.866	313591	445881		28.8631	581150	422512		--	--	--						--	--	--
				32.9384	265579	449125		28.9258	796028	411054		--	--	--						--	--	--
				33.0108	258141	361581		28.9884	565083	423647		--	--	--						--	--	--
				33.0832	325460	425596		29.051	712268	410842		--	--	--						--	--	--
				33.1556	277819	626477		29.1136	365427	477800		--	--	--						--	--	--
				33.228	328626	438088		29.1762	608023	405304		--	--	--						--	--	--
				33.3004	321948	489113		29.2389	643056	348348		--	--	--						--	--	--
				33.3728	318844	401947		29.3015	456844	503870		--	--	--						--	--	--
				33.4453	329003	435945		29.3641	849011	410371		--	--	--						--	--	--
				33.5177	313403	527621		29.4267	782796	423812		--	--	--						--	--	--
				33.5901	287062	385293		29.4894	696891	386960		--	--	--						--	--	--
				33.6625	296639	456888		29.552	738258	405258		--	--	--						--	--	--
				33.7349	296859	372161		29.6146	597039	447962		--	--	--						--	--	--
				33.8073	305696	334241		29.6772	771182	382487		--	--	--						--	--	--
				33.8797	300210	422251		29.7398	839738	345771		--	--	--						--	--	--
				33.9521	301974	303566		29.8025	837169	361117		--	--	--						--	--	--
				34.0245	336785	373048		29.8651	830879	431884		--	--	--						--	--	--
				34.0969	267775	343876		29.9277	837541	350400		--	--	--						--	--	--
				34.1693	320446	333559		29.9903	443250	493574		--	--	--						--	--	--
				34.2417	293994	427225		30.0529	755099	398553		--	--	--						--	--	--
				34.3141	322426	506624		30.1156	776404	388442		--	--	--						--	--	--
				34.3865	333479	422018		30.1782	484659	449698		--	--	--						--	--	--
				34.459	309176	176062		30.2408	795787	392327		--	--	--						--	--	--
				34.5314	273234	489277		30.3034	536507	480135		--	--	--						--	--	--
				34.6038	338111	517722		30.3661	826528	361993		--	--	--						--	--	--
				34.6762	298110	457501		30.4287	813459	347802		--	--	--						--	--	--
				34.7486	313662	587703		30.4913	399764	472328		--	--	--						--	--	--
				34.821	314647	521058		30.5539	967134	330565		--	--	--						--	--	--
				34.8934	259009	427829		30.6165	853798	394523		--	--	--						--	--	--
				34.9658	273187	463914		30.6792	698685	426575		--	--	--						--	--	--
				35.0382	296544	334546		30.7418	644975	497458		--	--	--						--	--	--
				35.1106	329159	494363		30.8044	933269	381533		--	--	--						--	--	--
				35.183	348259	406826		30.867	585297	455617		--	--	--						--	--	--
				35.2554	297132	417760		30.9297	398205	418748		--	--	--						--	--	--
				35.3278	387807	195500		30.9923	612630	496518		--	--	--						--	--	--
				35.4002	307349	410457		31.0549	621665	458597		--	--	--						--	--	--
				35.4726	299765	115505		31.1175	693328	459800		--	--	--						--	--	--
				35.545	327443	337164		31.1801	855516	432535		--	--	--						--	--	--
				35.6174	308054	438511		31.2428	600540	455532		--	--	--						--	--	--
				35.6898	337745	503894		31.3054	867563	449023		--	--	--						--	--	--
				35.7623	318346	330585		31.368	355132	341410		--	--	--						--	--	--
				35.8347	365829	490560		31.4306	524926	424149		--	--	--						--	--	--
				35.9071	317576	685547		31.4932	576230	423385		--	--	--						--	--	--
				35.9795	335091	344611		31.5559	403465	444333		--	--	--						--	--	--
				36.0519	391459	650068		31.6185	691101	420675		--	--	--						--	--	--
				36.1243	297893	439797		31.6811	998964	358711		--	--	--						--	--	--
				36.1967	306411	528899		31.7437	810771	439661		--	--	--						--	--	--
				36.2691	292825	588780		31.8064	1123240	436904		--	--	--						--	--	--
				36.3415	307829	633087		31.869	554621	426604		--	--	--						--	--	--
				36.4139	383436	312714		31.9316	670936	421551		--	--	--						--	--	--
				36.4863	306740	327797		31.9942	1156390	310662		--	--	--						--	--	--
				36.5587	345630	331018		32.0568	992299	569494		--	--	--						--	--	--
				36.6311	283404	342537		32.1195	616327	461501		--	--	--						--	--	--
				36.7035	342797	439561		32.1821	899894	434957		--	--	--						--	--	--
				36.776	300077	357672		32.2447	352957	424373		--	--	--						--	--	--
				36.8484	309065	297264		32.3073	557868	408314		--	--	--						--	--	--
				36.9208	326669	315486		32.37	319413	432796		--	--	--						--	--	--
				36.9932	296178	251289		32.4326	336743	244282		--	--	--						--	--	--
				37.0656	337945	393983		32.4952	895419	441692		--	--	--						--	--	--
				37.138	340446	424783		32.5578	519682	390895		--	--	--						--	--	--
				37.2104	348390	451068		32.6204	736757	446279		--	--	--						--	--	--
				37.2828	358979	208636		32.6831	1321970	435686		--	--	--						--	--	--
				37.3552	352967	656689		32.7457	342264	353582		--	--	--						--	--	--
				37.4276	274944	395824		32.8083	968833	483783		--	--	--						--	--	--
				37.5	330667	698275		32.8709	726105	423791		--	--	--						--	--	--
												--	--	--						--	--	--

## Sheet: Fig. 4
R	Freq (kHz)	rel E'	Freq (kHz)	rel E'	Freq (kHz)	rel E'	Freq (kHz)	rel E'	Freq (kHz)	rel E'	Freq (kHz)	rel E'	Freq (kHz)	rel E'	Freq (kHz)	rel E'	Freq (kHz)	rel E'	Freq (kHz)	rel E'	Freq (kHz)	rel E'	Freq (kHz)	rel E'	Freq (kHz)	rel E'	Freq (kHz)	rel E'	Freq (kHz)	rel E'	Freq (kHz)	rel E'	Freq (kHz)	rel E'	Freq (kHz)	rel E'	Freq (kHz)	rel E'	Freq (kHz)	rel E'	Freq (kHz)	rel E'	Freq (kHz)	rel E'	Freq (kHz)	rel E'	Freq (kHz)	rel E'	Freq (kHz)
9.31212	1	-0.09865	1.5	-0.09526	2	-0.09267	2.5	-0.09051	3	-0.08864	3.5	-0.08696	4	-0.08543	4.5	-0.08402	5	-0.0827	5.5	-0.08147	6	-0.08029	6.5	-0.07918	7	-0.07811	7.5	-0.07709	8	-0.07611	8.5	-0.07517	9	-0.07425	9.5	-0.07337	10	-0.07251	10.5	-0.07168	11	-0.07088	11.5	-0.07009	12	-0.06932	12.5	-0.06857	13
8.35063	1	0.0474	1.5	0.03093	2	0.01963	2.5	0.0111	3	0.00427	3.5	-0.00139	4	-0.00622	4.5	-0.01041	5	-0.01412	5.5	-0.01743	6	-0.02042	6.5	-0.02315	7	-0.02565	7.5	-0.02796	8	-0.0301	8.5	-0.0321	9	-0.03398	9.5	-0.03574	10	-0.0374	10.5	-0.03897	11	-0.04046	11.5	-0.04188	12	-0.04323	12.5	-0.04452	13
8.48812	1	0.03127	1.5	0.03745	2	0.04047	2.5	0.04196	3	0.04259	3.5	0.04269	4	0.04246	4.5	0.04199	5	0.04136	5.5	0.04062	6	0.0398	6.5	0.03893	7	0.03801	7.5	0.03706	8	0.03609	8.5	0.03511	9	0.03412	9.5	0.03313	10	0.03214	10.5	0.03115	11	0.03016	11.5	0.02918	12	0.0282	12.5	0.02724	13
6.78676	1	0.05053	1.5	0.03516	2	0.02558	2.5	0.019	3	0.01422	3.5	0.01062	4	0.00784	4.5	0.00566	5	0.00393	5.5	0.00255	6	0.00145	6.5	0.000568371	7	-0.000127812	7.5	-0.00067333	8	-0.00109	8.5	-0.00141	9	-0.00163	9.5	-0.00178	10	-0.00186	10.5	-0.00188	11	-0.00185	11.5	-0.00178	12	-0.00167	12.5	-0.00152	13
5.88102	1	0.03135	1.5	0.02516	2	0.02008	2.5	0.01574	3	0.01191	3.5	0.00846	4	0.00533	4.5	0.00243	5	-0.000251339	5.5	-0.00276	6	-0.00512	6.5	-0.00736	7	-0.00947	7.5	-0.01149	8	-0.01341	8.5	-0.01525	9	-0.01702	9.5	-0.01872	10	-0.02035	10.5	-0.02193	11	-0.02346	11.5	-0.02494	12	-0.02637	12.5	-0.02776	13
7.36189	1	0.03208	1.5	0.00987	2	-0.00468	2.5	-0.01518	3	-0.0232	3.5	-0.02956	4	-0.03473	4.5	-0.03903	5	-0.04266	5.5	-0.04575	6	-0.04842	6.5	-0.05073	7	-0.05276	7.5	-0.05453	8	-0.0561	8.5	-0.05749	9	-0.05872	9.5	-0.05982	10	-0.0608	10.5	-0.06167	11	-0.06245	11.5	-0.06314	12	-0.06376	12.5	-0.06432	13
7.90972	1	-0.10307	1.5	-0.08014	2	-0.06398	2.5	-0.05157	3	-0.04154	3.5	-0.03317	4	-0.02601	4.5	-0.01978	5	-0.01427	5.5	-0.00936	6	-0.00494	6.5	-0.00092255	7	0.00275	7.5	0.00612	8	0.00923	8.5	0.01212	9	0.0148	9.5	0.01731	10	0.01966	10.5	0.02187	11	0.02395	11.5	0.02591	12	0.02776	12.5	0.02952	13
7.5815	1	0.20129	1.5	0.21716	2	0.22709	2.5	0.23395	3	0.23896	3.5	0.24277	4	0.24573	4.5	0.24807	5	0.24995	5.5	0.25146	6	0.25269	6.5	0.2537	7	0.25451	7.5	0.25517	8	0.2557	8.5	0.25612	9	0.25644	9.5	0.25669	10	0.25687	10.5	0.25698	11	0.25705	11.5	0.25707	12	0.25705	12.5	0.257	13
8.65388	1	-0.19222	1.5	-0.18033	2	-0.17153	2.5	-0.16449	3	-0.15858	3.5	-0.15347	4	-0.14895	4.5	-0.1449	5	-0.14123	5.5	-0.13786	6	-0.13475	6.5	-0.13185	7	-0.12914	7.5	-0.1266	8	-0.1242	8.5	-0.12192	9	-0.11976	9.5	-0.11771	10	-0.11575	10.5	-0.11387	11	-0.11206	11.5	-0.11033	12	-0.10867	12.5	-0.10706	13
9.06626	1	-0.24116	2	-0.21148	3	-0.19528	4	-0.18455	5	-0.17679	6	-0.17087	7	-0.16621	8	-0.16244	9	-0.15935	10	-0.15679	11	-0.15464	12	-0.15283	13	-0.15129	14	-0.14999	15	-0.14888	16	-0.14795	17	-0.14715	18	-0.14648	19	-0.14592	20	-0.14546	21	-0.14508	22	-0.14478	23	-0.14454	24	-0.14436	25
9.50191	1	0.02425	2	0.00498	3	-0.00648	4	-0.01464	5	-0.02096	6	-0.0261	7	-0.03041	8	-0.03411	9	-0.03735	10	-0.04021	11	-0.04276	12	-0.04506	13	-0.04716	14	-0.04907	15	-0.05082	16	-0.05244	17	-0.05393	18	-0.05532	19	-0.05661	20	-0.05782	21	-0.05895	22	-0.06001	23	-0.06101	24	-0.06195	25
8.32152	1	-0.34329	2	-0.36159	3	-0.37101	4	-0.37701	5	-0.38123	6	-0.38437	7	-0.38679	8	-0.3887	9	-0.39025	10	-0.39151	11	-0.39255	12	-0.39342	13	-0.39414	14	-0.39474	15	-0.39525	16	-0.39567	17	-0.39603	18	-0.39632	19	-0.39656	20	-0.39675	21	-0.39691	22	-0.39703	23	-0.39712	24	-0.39718	25
6.44928	1	-0.07132	2	-0.05659	3	-0.04759	4	-0.04101	5	-0.03578	6	-0.03141	7	-0.02766	8	-0.02436	9	-0.02142	10	-0.01875	11	-0.01631	12	-0.01407	13	-0.01199	14	-0.01005	15	-0.00823	16	-0.00652	17	-0.00491	18	-0.00338	19	-0.00192	20	-0.000538913	21	0.000782739	22	0.00205	23	0.00326	24	0.00442	25
9.82194	1	-0.08021	2	-0.09201	3	-0.09886	4	-0.10371	5	-0.10746	6	-0.11052	7	-0.1131	8	-0.11535	9	-0.11733	10	-0.11911	11	-0.12072	12	-0.1222	13	-0.12356	14	-0.12483	15	-0.12601	16	-0.12712	17	-0.12817	18	-0.12916	19	-0.1301	20	-0.131	21	-0.13186	22	-0.13268	23	-0.13346	24	-0.13422	25
8.56186	1	0.21001	2	0.22086	3	0.22794	4	0.23338	5	0.23789	6	0.24179	7	0.24524	8	0.24836	9	0.25121	10	0.25385	11	0.25631	12	0.25862	13	0.2608	14	0.26286	15	0.26483	16	0.2667	17	0.26849	18	0.27021	19	0.27187	20	0.27346	21	0.275	22	0.27649	23	0.27793	24	0.27932	25
6.89531	1	0.50172	2	0.49582	3	0.49129	4	0.48754	5	0.48432	6	0.48148	7	0.47893	8	0.47661	9	0.47448	10	0.47251	11	0.47067	12	0.46896	13	0.46734	14	0.46582	15	0.46437	16	0.463	17	0.46169	18	0.46045	19	0.45925	20	0.45811	21	0.45702	22	0.45596	23	0.45495	24	0.45397	25
6.14019	1	0.04372	1.5	0.01818	2	0.000318956	2.5	-0.01338	3	-0.02448	3.5	-0.03378	4	-0.04178	4.5	-0.0488	5	-0.05503	5.5	-0.06064	6	-0.06574	6.5	-0.07041	7	-0.0747	7.5	-0.07869	8	-0.0824	8.5	-0.08587	9	-0.08913	9.5	-0.09221	10	-0.09511	10.5	-0.09786	11	-0.10048	11.5	-0.10297	12	-0.10534	12.5	-0.10762	13
8.1138	1	-0.05328	1.5	-0.05388	2	-0.05439	2.5	-0.05484	3	-0.05523	3.5	-0.05558	4	-0.0559	4.5	-0.05619	5	-0.05646	5.5	-0.05671	6	-0.05694	6.5	-0.05715	7	-0.05736	7.5	-0.05755	8	-0.05773	8.5	-0.0579	9	-0.05806	9.5	-0.05822	10	-0.05837	10.5	-0.05851	11	-0.05864	11.5	-0.05877	12	-0.0589	12.5	-0.05902	13
6.87126	1	0.20852	1.5	0.19348	2	0.18263	2.5	0.17411	3	0.16708	3.5	0.16107	4	0.15583	4.5	0.15117	5	0.14697	5.5	0.14315	6	0.13964	6.5	0.1364	7	0.13338	7.5	0.13055	8	0.1279	8.5	0.12539	9	0.12302	9.5	0.12077	10	0.11862	10.5	0.11657	11	0.11461	11.5	0.11273	12	0.11093	12.5	0.10919	13
7.8883	1	-0.42991	1.5	-0.43216	2	-0.43381	2.5	-0.43513	3	-0.43624	3.5	-0.43719	4	-0.43803	4.5	-0.43878	5	-0.43946	5.5	-0.44008	6	-0.44065	6.5	-0.44119	7	-0.44169	7.5	-0.44216	8	-0.4426	8.5	-0.44302	9	-0.44342	9.5	-0.4438	10	-0.44416	10.5	-0.44451	11	-0.44484	11.5	-0.44516	12	-0.44547	12.5	-0.44577	13
7.80393	1	-0.09962	1.5	-0.09822	2	-0.09744	2.5	-0.09697	3	-0.09668	3.5	-0.09651	4	-0.09641	4.5	-0.09636	5	-0.09636	5.5	-0.09639	6	-0.09644	6.5	-0.0965	7	-0.09658	7.5	-0.09668	8	-0.09678	8.5	-0.09689	9	-0.09701	9.5	-0.09713	10	-0.09725	10.5	-0.09738	11	-0.09751	11.5	-0.09765	12	-0.09778	12.5	-0.09792	13
7.93328	1	0.21513	1.5	0.22618	2	0.23399	2.5	0.24003	3	0.24497	3.5	0.24914	4	0.25275	4.5	0.25594	5	0.2588	5.5	0.26138	6	0.26375	6.5	0.26592	7	0.26794	7.5	0.26982	8	0.27159	8.5	0.27324	9	0.27481	9.5	0.27629	10	0.2777	10.5	0.27905	11	0.28033	11.5	0.28155	12	0.28273	12.5	0.28386	13
8.30416	1	0.29062	1.5	0.30743	2	0.31942	2.5	0.32876	3	0.33643	3.5	0.34293	4	0.34859	4.5	0.35361	5	0.3581	5.5	0.36219	6	0.36593	6.5	0.36938	7	0.37259	7.5	0.37558	8	0.37839	8.5	0.38104	9	0.38354	9.5	0.38591	10	0.38817	10.5	0.39032	11	0.39238	11.5	0.39435	12	0.39624	12.5	0.39806	13
7.95855	1	-0.19191	1.5	-0.176	2	-0.16468	2.5	-0.15588	3	-0.14869	3.5	-0.14261	4	-0.13734	4.5	-0.1327	5	-0.12855	5.5	-0.12479	6	-0.12137	6.5	-0.11823	7	-0.11533	7.5	-0.11262	8	-0.1101	8.5	-0.10773	9	-0.10551	9.5	-0.1034	10	-0.10141	10.5	-0.09951	11	-0.09771	11.5	-0.09599	12	-0.09435	12.5	-0.09277	13
8.02454	1	0.14263	1.5	0.16118	2	0.17439	2.5	0.18466	3	0.19306	3.5	0.20018	4	0.20634	4.5	0.21178	5	0.21665	5.5	0.22106	6	0.22508	6.5	0.22878	7	0.2322	7.5	0.23538	8	0.23836	8.5	0.24116	9	0.24379	9.5	0.24629	10	0.24865	10.5	0.25089	11	0.25303	11.5	0.25507	12	0.25703	12.5	0.2589	13
8.8763	1	-0.12589	1.5	-0.1462	2	-0.16043	2.5	-0.17136	3	-0.18022	3.5	-0.18766	4	-0.19406	4.5	-0.19967	5	-0.20467	5.5	-0.20917	6	-0.21325	6.5	-0.217	7	-0.22045	7.5	-0.22365	8	-0.22663	8.5	-0.22942	9	-0.23204	9.5	-0.23451	10	-0.23684	10.5	-0.23906	11	-0.24116	11.5	-0.24317	12	-0.24508	12.5	-0.24691	13
d
9.31212	1	-0.00454	1.5	0.00834	2	0.0183	2.5	0.02644	3	0.03334	3.5	0.03933	4	0.04461	4.5	0.04935	5	0.05364	5.5	0.05756	6	0.06117	6.5	0.06451	7	0.06762	7.5	0.07053	8	0.07326	8.5	0.07584	9	0.07828	9.5	0.08059	10	0.08279	10.5	0.08489	11	0.08689	11.5	0.0888	12	0.09064	12.5	0.0924	13
8.35063	1	-0.1036	1.5	-0.1054	2	-0.10758	2.5	-0.10986	3	-0.11211	3.5	-0.1143	4	-0.11641	4.5	-0.11844	5	-0.12039	5.5	-0.12226	6	-0.12406	6.5	-0.12579	7	-0.12745	7.5	-0.12905	8	-0.1306	8.5	-0.1321	9	-0.13354	9.5	-0.13494	10	-0.1363	10.5	-0.13761	11	-0.13889	11.5	-0.14013	12	-0.14134	12.5	-0.14252	13
8.48812	1	-0.09437	1.5	-0.12474	2	-0.14537	2.5	-0.16067	3	-0.17263	3.5	-0.18233	4	-0.19039	4.5	-0.19724	5	-0.20314	5.5	-0.20829	6	-0.21284	6.5	-0.21689	7	-0.22053	7.5	-0.22381	8	-0.22679	8.5	-0.22951	9	-0.23201	9.5	-0.23431	10	-0.23643	10.5	-0.2384	11	-0.24022	11.5	-0.24193	12	-0.24352	12.5	-0.24501	13
6.78676	1	0.03063	1.5	0.06253	2	0.0852	2.5	0.10259	3	0.11659	3.5	0.12823	4	0.13814	4.5	0.14673	5	0.15428	5.5	0.161	6	0.16704	6.5	0.1725	7	0.17748	7.5	0.18205	8	0.18627	8.5	0.19017	9	0.1938	9.5	0.19718	10	0.20036	10.5	0.20334	11	0.20614	11.5	0.20879	12	0.2113	12.5	0.21368	13
5.88102	1	-0.12418	1.5	-0.14473	2	-0.1593	2.5	-0.17054	3	-0.17967	3.5	-0.18733	4	-0.19392	4.5	-0.19969	5	-0.20482	5.5	-0.20943	6	-0.21362	6.5	-0.21745	7	-0.22097	7.5	-0.22424	8	-0.22728	8.5	-0.23012	9	-0.23278	9.5	-0.23529	10	-0.23766	10.5	-0.23991	11	-0.24204	11.5	-0.24407	12	-0.24601	12.5	-0.24786	13
7.36189	1	-0.10851	1.5	-0.07629	2	-0.05238	2.5	-0.03341	3	-0.01774	3.5	-0.00441	4	0.00716	4.5	0.01737	5	0.02648	5.5	0.03471	6	0.0422	6.5	0.04907	7	0.05541	7.5	0.06128	8	0.06676	8.5	0.07188	9	0.07669	9.5	0.08122	10	0.0855	10.5	0.08955	11	0.0934	11.5	0.09707	12	0.10056	12.5	0.1039	13
7.90972	1	0.1841	1.5	0.1748	2	0.16596	2.5	0.15792	3	0.15063	3.5	0.144	4	0.13792	4.5	0.13233	5	0.12715	5.5	0.12232	6	0.11781	6.5	0.11356	7	0.10957	7.5	0.10579	8	0.1022	8.5	0.09879	9	0.09555	9.5	0.09244	10	0.08947	10.5	0.08662	11	0.08389	11.5	0.08126	12	0.07872	12.5	0.07628	13
7.5815	1	0.18748	1.5	0.15934	2	0.14003	2.5	0.12564	3	0.11437	3.5	0.10522	4	0.09762	4.5	0.09117	5	0.08562	5.5	0.08078	6	0.07651	6.5	0.07273	7	0.06934	7.5	0.06629	8	0.06352	8.5	0.06101	9	0.05871	9.5	0.0566	10	0.05466	10.5	0.05287	11	0.05121	11.5	0.04967	12	0.04823	12.5	0.04689	13
8.65388	1	0.03299	1.5	0.04616	2	0.05516	2.5	0.06189	3	0.06722	3.5	0.07159	4	0.07527	4.5	0.07843	5	0.08118	5.5	0.08362	6	0.0858	6.5	0.08776	7	0.08954	7.5	0.09116	8	0.09266	8.5	0.09403	9	0.09531	9.5	0.0965	10	0.09761	10.5	0.09865	11	0.09963	11.5	0.10055	12	0.10141	12.5	0.10224	13
9.06626	1	-0.00898	1.5	0.01355	2	0.03087	2.5	0.04522	3	0.05761	3.5	0.06858	4	0.07847	4.5	0.08749	5	0.09582	5.5	0.10355	6	0.11078	6.5	0.11757	7	0.12399	7.5	0.13007	8	0.13585	8.5	0.14137	9	0.14664	9.5	0.15169	10	0.15654	10.5	0.1612	11	0.1657	11.5	0.17004	12	0.17423	12.5	0.17828	13
9.50191	1	-0.0286	1.5	-0.01334	2	0.000431431	2.5	0.01272	3	0.02372	3.5	0.03365	4	0.04267	4.5	0.05092	5	0.05852	5.5	0.06555	6	0.07208	6.5	0.07818	7	0.0839	7.5	0.08928	8	0.09435	8.5	0.09914	9	0.10369	9.5	0.10801	10	0.11212	10.5	0.11604	11	0.11979	11.5	0.12338	12	0.12683	12.5	0.13013	13
8.32152	1	-0.43687	1.5	-0.43732	2	-0.43805	2.5	-0.439	3	-0.4401	3.5	-0.44128	4	-0.44252	4.5	-0.44378	5	-0.44506	5.5	-0.44633	6	-0.44759	6.5	-0.44885	7	-0.45008	7.5	-0.45129	8	-0.45249	8.5	-0.45366	9	-0.45481	9.5	-0.45594	10	-0.45704	10.5	-0.45813	11	-0.45919	11.5	-0.46023	12	-0.46125	12.5	-0.46226	13
6.44928	1	-0.01005	1.5	-0.01745	2	-0.02482	2.5	-0.03175	3	-0.03818	3.5	-0.04415	4	-0.04969	4.5	-0.05486	5	-0.05968	5.5	-0.06421	6	-0.06847	6.5	-0.07249	7	-0.0763	7.5	-0.07992	8	-0.08335	8.5	-0.08663	9	-0.08976	9.5	-0.09275	10	-0.09563	10.5	-0.09838	11	-0.10103	11.5	-0.10359	12	-0.10605	12.5	-0.10842	13
9.82194	1	-0.22916	1.5	-0.25187	2	-0.26932	2.5	-0.28354	3	-0.29556	3.5	-0.30596	4	-0.31513	4.5	-0.32331	5	-0.3307	5.5	-0.33744	6	-0.34362	6.5	-0.34933	7	-0.35463	7.5	-0.35957	8	-0.3642	8.5	-0.36855	9	-0.37265	9.5	-0.37654	10	-0.38022	10.5	-0.38371	11	-0.38705	11.5	-0.39023	12	-0.39327	12.5	-0.39618	13
8.56186	1	0.27642	1.5	0.27452	2	0.2714	2.5	0.26787	3	0.26423	3.5	0.26061	4	0.25708	4.5	0.25366	5	0.25035	5.5	0.24717	6	0.2441	6.5	0.24115	7	0.23831	7.5	0.23556	8	0.23292	8.5	0.23037	9	0.2279	9.5	0.22551	10	0.2232	10.5	0.22097	11	0.21879	11.5	0.21669	12	0.21464	12.5	0.21265	13
6.89531	1	0.43724	1.5	0.43192	2	0.42949	2.5	0.42849	3	0.42828	3.5	0.42855	4	0.42912	4.5	0.42988	5	0.43076	5.5	0.43172	6	0.43272	6.5	0.43376	7	0.43481	7.5	0.43587	8	0.43692	8.5	0.43796	9	0.439	9.5	0.44002	10	0.44102	10.5	0.44201	11	0.44298	11.5	0.44394	12	0.44487	12.5	0.44579	13
6.14019	1	-0.23542	1.5	-0.24472	2	-0.24915	2.5	-0.25119	3	-0.25188	3.5	-0.25174	4	-0.25107	4.5	-0.25004	5	-0.24876	5.5	-0.24731	6	-0.24575	6.5	-0.2441	7	-0.2424	7.5	-0.24067	8	-0.23892	8.5	-0.23715	9	-0.23539	9.5	-0.23363	10	-0.23189	10.5	-0.23015	11	-0.22844	11.5	-0.22674	12	-0.22506	12.5	-0.2234	13
8.1138	1	-0.06808	1.5	-0.07294	2	-0.07687	2.5	-0.08024	3	-0.08322	3.5	-0.08591	4	-0.08836	4.5	-0.09064	5	-0.09276	5.5	-0.09475	6	-0.09662	6.5	-0.0984	7	-0.10009	7.5	-0.10171	8	-0.10325	8.5	-0.10473	9	-0.10615	9.5	-0.10752	10	-0.10884	10.5	-0.11011	11	-0.11134	11.5	-0.11254	12	-0.11369	12.5	-0.11482	13
6.87126	1	0.01215	1.5	-0.00494	2	-0.01655	2.5	-0.02514	3	-0.0318	3.5	-0.03714	4	-0.04153	4.5	-0.04518	5	-0.04827	5.5	-0.05091	6	-0.05318	6.5	-0.05514	7	-0.05685	7.5	-0.05834	8	-0.05965	8.5	-0.0608	9	-0.06181	9.5	-0.06269	10	-0.06347	10.5	-0.06416	11	-0.06476	11.5	-0.06529	12	-0.06575	12.5	-0.06615	13
7.8883	1	-0.47386	1.5	-0.48258	2	-0.48968	2.5	-0.49577	3	-0.50114	3.5	-0.50598	4	-0.51039	4.5	-0.51446	5	-0.51824	5.5	-0.52178	6	-0.5251	6.5	-0.52823	7	-0.5312	7.5	-0.53403	8	-0.53672	8.5	-0.53929	9	-0.54175	9.5	-0.54411	10	-0.54639	10.5	-0.54857	11	-0.55068	11.5	-0.55271	12	-0.55468	12.5	-0.55658	13
7.80393	1	-0.07844	1.5	-0.07613	2	-0.07358	2.5	-0.07092	3	-0.06824	3.5	-0.06556	4	-0.06291	4.5	-0.0603	5	-0.05773	5.5	-0.05521	6	-0.05273	6.5	-0.05031	7	-0.04794	7.5	-0.04561	8	-0.04333	8.5	-0.04109	9	-0.0389	9.5	-0.03676	10	-0.03465	10.5	-0.03259	11	-0.03056	11.5	-0.02857	12	-0.02662	12.5	-0.0247	13
7.93328	1	0.35715	1.5	0.36761	2	0.37484	2.5	0.38027	3	0.38456	3.5	0.38807	4	0.391	4.5	0.39349	5	0.39564	5.5	0.39752	6	0.39917	6.5	0.40063	7	0.40194	7.5	0.4031	8	0.40416	8.5	0.40511	9	0.40597	9.5	0.40675	10	0.40746	10.5	0.40812	11	0.40871	11.5	0.40926	12	0.40976	12.5	0.41022	13
8.30416	1	0.5132	1.5	0.53249	2	0.54611	2.5	0.55655	3	0.56496	3.5	0.57194	4	0.57787	4.5	0.58301	5	0.5875	5.5	0.59148	6	0.59504	6.5	0.59824	7	0.60114	7.5	0.60378	8	0.6062	8.5	0.60842	9	0.61046	9.5	0.61235	10	0.61411	10.5	0.61574	11	0.61726	11.5	0.61869	12	0.62002	12.5	0.62127	13
7.95855	1	-0.02066	1.5	-0.0124	2	-0.008	2.5	-0.00553	3	-0.00418	3.5	-0.00353	4	-0.00335	4.5	-0.0035	5	-0.00388	5.5	-0.00442	6	-0.00508	6.5	-0.00584	7	-0.00666	7.5	-0.00753	8	-0.00843	8.5	-0.00937	9	-0.01031	9.5	-0.01127	10	-0.01224	10.5	-0.01321	11	-0.01418	11.5	-0.01515	12	-0.01611	12.5	-0.01706	13
8.02454	1	0.33655	1.5	0.34209	2	0.34345	2.5	0.34281	3	0.34108	3.5	0.33869	4	0.33592	4.5	0.3329	5	0.32974	5.5	0.32649	6	0.3232	6.5	0.3199	7	0.3166	7.5	0.31332	8	0.31007	8.5	0.30686	9	0.30369	9.5	0.30057	10	0.2975	10.5	0.29447	11	0.29149	11.5	0.28856	12	0.28568	12.5	0.28285	13
8.8763	1	-0.3426	1.5	-0.34847	2	-0.35056	2.5	-0.35084	3	-0.35013	3.5	-0.34884	4	-0.34718	4.5	-0.34528	5	-0.34325	5.5	-0.34113	6	-0.33895	6.5	-0.33675	7	-0.33453	7.5	-0.33233	8	-0.33013	8.5	-0.32796	9	-0.32581	9.5	-0.32369	10	-0.3216	10.5	-0.31954	11	-0.31751	11.5	-0.31551	12	-0.31355	12.5	-0.31162	13
Cortex thickes (um)
0.17004
0.15543
0.17022
0.1927
0.20783
0.19323
0.17706
0.20517
0.22648
0.24178
[truncated: 109 more columns]

## Sheet: Fig. S2
	0.5 um	0.5 um	2um	2um	4um	4um			500 um	16um
Frequency (kHz)	Amplitude	Phase	Amplitude	Phase	Amplitude	Phase		Frequency (kHz)	Amplitude	Amplitude
6.05184	0.02269	0.02259	0.01225	-3.29599	0.00182	-8.98669		1.26601	0.03654	0.10544
6.20517	0.01942	2.9075	0.0119	-2.95839	0.00176	-9.86435		1.40718	0.04201	0.0957
6.3585	0.02114	0.40318	0.0113	-3.03971	0.00159	-5.64213		1.54836	0.03094	0.09552
6.51184	0.02186	-2.14739	0.01031	-1.07789	0.00163	-5.55043		1.68954	0.04857	0.09185
6.66517	0.01907	-3.11863	0.01011	0.95548	0.00158	-1.75673		1.83071	0.0304	0.09813
6.8185	0.01853	0.47184	0.00932	0.17703	0.00149	-2.69893		1.97189	0.02733	0.0791
6.97183	0.0173	2.55535	0.00926	0.83509	0.00151	-2.44647		2.11307	0.02979	0.09782
7.12517	0.01616	4.50138	0.00919	-0.60929	0.00139	-2.02989		2.25424	0.02554	0.08896
7.2785	0.01551	2.88403	0.00897	-0.80592	0.00138	2.04404		2.39542	0.02131	0.08667
7.43183	0.01582	-0.39666	0.00897	2.16931	0.00137	-0.46031		2.5366	0.03126	0.06632
7.58517	0.01408	4.02398	0.00904	-1.77043	0.0014	1.68617		2.67777	0.02271	0.05745
7.7385	0.01439	0.82277	0.00936	-0.92039	0.00143	-4.15659		2.81895	0.02768	0.07396
7.89183	0.01473	0.90224	0.0084	-0.88314	0.0014	-4.52393		2.96013	0.03742	0.07884
8.04517	0.01363	0.9349	0.00821	-2.43419	0.00138	-5.78156		3.1013	0.02776	0.07472
8.1985	0.01447	1.34362	0.00811	-0.01421	0.00146	-4.68526		3.24248	0.02481	0.07314
8.35183	0.01392	4.01454	0.0081	0.27768	0.00143	-7.82814		3.38366	0.02973	0.07261
8.50517	0.01313	2.0993	0.00838	-1.2854	0.00146	-9.4924		3.52483	0.02276	0.06724
8.6585	0.01261	-0.98136	0.00819	-2.26279	0.0015	-9.89293		3.66601	0.0324	0.0656
8.81184	0.01293	-0.05155	0.00815	-2.13507	0.00148	-8.63003		3.80719	0.03365	0.07246
8.96517	0.01259	-1.82248	0.0082	-4.12548	0.00145	-8.93404		3.94836	0.03765	0.06893
9.1185	0.01259	-0.78191	0.00841	-3.57583	0.00151	-12.2769		4.08954	0.02904	0.05594
9.27184	0.01215	-1.5938	0.00804	-4.59326	0.00154	-11.2488		4.23072	0.02415	0.06385
9.42517	0.01206	-2.05138	0.00814	-6.59913	0.00156	-12.0375		4.37189	0.03225	0.06573
9.5785	0.01229	-1.13398	0.00809	-7.34423	0.00149	-14.0883		4.51307	0.02887	0.07712
9.73184	0.01236	-4.99707	0.00796	-6.79015	0.0015	-14.3174		4.65425	0.02522	0.0607
9.88517	0.01248	-3.60415	0.00854	-6.79438	0.00156	-12.7462		4.79542	0.02828	0.08381
10.0385	0.01209	-5.66716	0.00826	-9.34013	0.00153	-15.3208		4.9366	0.03571	0.06867
10.1918	0.0119	-6.46837	0.00794	-9.42367	0.00152	-13.2573		5.07778	0.03132	0.05204
10.3452	0.01173	-2.79263	0.00785	-12.3123	0.0015	-16.1993		5.21895	0.02526	0.07097
10.4985	0.01251	-3.06216	0.00808	-8.27593	0.00154	-13.7954		5.36013	0.03062	0.071
10.6518	0.01204	-6.94717	0.00789	-12.0464	0.00152	-16.5937		5.50131	0.03324	0.06898
10.8052	0.01156	-7.53024	0.00822	-10.7487	0.00149	-15.8468		5.64248	0.04624	0.05748
10.9585	0.01198	-5.49132	0.00841	-14.6004	0.00155	-20.1394		5.78366	0.02784	0.05926
11.1118	0.01116	-8.05614	0.00838	-11.9076	0.00155	-18.8746		5.92484	0.03574	0.05256
11.2652	0.01193	-10.4045	0.0083	-15.0427	0.0015	-22.024		6.06602	0.03176	0.05836
11.4185	0.01147	-12.0644	0.00817	-16.0164	0.00155	-21.149		6.20719	0.02938	0.06045
11.5718	0.0113	-10.6368	0.00851	-15.1892	0.00157	-22.1375		6.34837	0.03525	0.06626
11.7252	0.01131	-9.76697	0.00846	-17.6431	0.00156	-23.9625		6.48955	0.03551	0.06715
11.8785	0.01153	-12.2447	0.00836	-17.5236	0.00156	-23.3357		6.63072	0.03081	0.06566
12.0318	0.01202	-12.4528	0.00852	-21.2757	0.0016	-24.8424		6.7719	0.0323	0.05851
12.1852	0.01164	-12.0681	0.00851	-21.5818	0.00165	-26.4753		6.91308	0.03707	0.08492
12.3385	0.01168	-12.8417	0.00846	-21.0088	0.00161	-26.0327		7.05425	0.03539	0.07041
12.4918	0.01187	-12.8755	0.00878	-22.865	0.00164	-27.0963		7.19543	0.03274	0.07533
12.6452	0.01228	-14.9456	0.00867	-24.9863	0.00167	-30.5813		7.33661	0.04409	0.07191
12.7985	0.01153	-16.0036	0.00889	-23.9303	0.00174	-32.8386		7.47778	0.04635	0.07421
12.9518	0.01124	-14.7837	0.00858	-27.0646	0.00173	-35.3644		7.61896	0.03738	0.06606
13.1052	0.01234	-18.0659	0.00911	-27.7414	0.0018	-36.6758		7.76014	0.03679	0.06764
13.2585	0.01225	-16.3393	0.00907	-25.5751	0.00182	-37.5845		7.90131	0.02997	0.09132
13.4118	0.01209	-18.8609	0.0088	-30.8727	0.00189	-40.9181		8.04249	0.04588	0.10566
13.5652	0.01185	-20.5201	0.00927	-29.6202	0.00189	-43.0006		8.18367	0.04976	0.07394
13.7185	0.01201	-20.2468	0.00909	-32.01	0.00192	-43.7914		8.32484	0.0456	0.06913
13.8718	0.01214	-22.6882	0.00932	-35.282	0.00192	-46.5558		8.46602	0.03674	0.07664
14.0252	0.01216	-22.8049	0.00949	-35.5257	0.00204	-48.8954		8.6072	0.03948	0.08922
14.1785	0.01251	-21.7906	0.00962	-35.299	0.00206	-52.1292		8.74837	0.04299	0.08917
14.3318	0.01237	-23.9486	0.00949	-38.1821	0.00211	-55.2507		8.88955	0.04119	0.08775
14.4852	0.01212	-22.577	0.00949	-36.9258	0.00206	-57.3883		9.03073	0.03975	0.07711
14.6385	0.01235	-25.3443	0.00952	-38.7228	0.00223	-60.5027		9.1719	0.04483	0.08342
14.7918	0.01207	-26.2998	0.00972	-43.0694	0.00222	-63.6176		9.31308	0.04509	0.09513
14.9452	0.01259	-27.7724	0.00971	-41.8488	0.0023	-63.9044		9.45426	0.05158	0.10116
15.0985	0.0129	-26.2319	0.00967	-46.8556	0.00238	-68.3911		9.59543	0.05945	0.0859
15.2518	0.01235	-26.8782	0.00999	-48.8646	0.00237	-71.2003		9.73661	0.0538	0.09924
15.4052	0.01234	-29.4189	0.00983	-47.7787	0.00236	-76.4687		9.87779	0.05695	0.10183
15.5585	0.01282	-31.5932	0.00972	-50.3317	0.00244	-77.8028		10.019	0.06047	0.09403
15.7118	0.01211	-31.5912	0.01008	-53.3302	0.00243	-80.5815		10.1601	0.04862	0.11419
15.8652	0.01256	-32.791	0.00981	-55.6465	0.00244	-83.6859		10.3013	0.04024	0.08847
16.0185	0.01332	-32.313	0.01034	-57.9422	0.00248	-88.1221		10.4425	0.05402	0.11964
16.1718	0.01311	-36.5234	0.00999	-58.0491	0.00247	-90.1617		10.5837	0.05653	0.11908
16.3252	0.01378	-36.1856	0.00991	-60.0495	0.00241	-93.4496		10.7248	0.04175	0.12156
16.4785	0.01336	-36.7579	0.01037	-64.3231	0.0025	-99.1313		10.866	0.0559	0.12477
16.6318	0.01336	-41.7795	0.00979	-65.6602	0.0025	-101.372		11.0072	0.05657	0.11957
16.7852	0.01284	-41.9394	0.00978	-66.2656	0.00246	-102.996		11.1484	0.04677	0.13029
16.9385	0.01329	-41.7913	0.00992	-71.0437	0.00234	-106.9		11.2896	0.05306	0.13072
17.0918	0.01256	-45.7997	0.00973	-69.7812	0.00234	-112.903		11.4307	0.05842	0.13575
17.2452	0.01277	-43.271	0.00987	-73.0777	0.0023	-116.521		11.5719	0.04731	0.14038
17.3985	0.01307	-46.3427	0.00979	-75.1158	0.00227	-118.88		11.7131	0.05792	0.13189
17.5518	0.01345	-46.9989	0.00983	-76.3792	0.00221	-120.034		11.8543	0.0589	0.14182
17.7052	0.0127	-48.8848	0.00927	-81.1482	0.00221	-123.48		11.9954	0.07475	0.13248
17.8585	0.01355	-50.4573	0.00949	-81.5314	0.00219	-128.536		12.1366	0.05273	0.12336
18.0118	0.0129	-53.2212	0.00904	-80.3649	0.00215	-129.17		12.2778	0.06293	0.18383
18.1652	0.01296	-50.9446	0.00935	-85.5043	0.00208	-134.841		12.419	0.07493	0.15183
18.3185	0.01329	-52.7568	0.00918	-88.2901	0.00203	-137.185		12.5601	0.05909	0.15988
18.4718	0.01308	-56.5299	0.00883	-90.9939	0.00193	-138.639		12.7013	0.0948	0.14333
18.6252	0.01295	-56.0851	0.00882	-90.9299	0.00185	-141.772		12.8425	0.0633	0.16344
18.7785	0.01331	-59.1926	0.00862	-90.2599	0.00182	-143.601		12.9837	0.06786	0.15763
18.9318	0.013	-62.3557	0.00829	-96.117	0.00181	-147.14		13.1248	0.07062	0.18049
19.0852	0.0138	-60.9971	0.0084	-96.7713	0.00177	-145.639		13.266	0.0634	0.20238
19.2385	0.01347	-61.0637	0.008	-99.3399	0.00161	-148.761		13.4072	0.06999	0.19194
19.3918	0.01299	-66.7645	0.00833	-100.326	0.00163	-152.387		13.5484	0.07274	0.18247
19.5452	0.01267	-66.716	0.00788	-104.996	0.00157	-151.465		13.6895	0.08651	0.19512
19.6985	0.01264	-67.4249	0.00778	-101.945	0.00151	-152.208		13.8307	0.07397	0.23051
19.8518	0.01333	-72.2873	0.00741	-104.044	0.00148	-153.621		13.9719	0.07836	0.19103
20.0052	0.0121	-71.7895	0.00722	-110.278	0.00145	-155.211		14.1131	0.08156	0.1815
20.1585	0.01256	-73.4218	0.00716	-109.257	0.0014	-156.736		14.2543	0.08968	0.23801
20.3118	0.01253	-76.7423	0.00713	-109.922	0.00136	-159.047		14.3954	0.08421	0.22437
20.4652	0.01255	-76.79	0.00697	-114.224	0.00136	-159.736		14.5366	0.09061	0.20535
20.6185	0.01284	-78.0361	0.0066	-115.71	0.0013	-158.313		14.6778	0.07013	0.25399
20.7718	0.01232	-78.717	0.00685	-115.953	0.00123	-160.439		14.819	0.07777	0.29343
20.9252	0.01249	-83.3027	0.00617	-114.755	0.00124	-161.578		14.9601	0.08225	0.25859
21.0785	0.01268	-81.0817	0.00659	-117.299	0.0012	-162.178		15.1013	0.07922	0.25609
21.2318	0.01193	-83.7023	0.00614	-118.769	0.00117	-160.444		15.2425	0.07541	0.27929
21.3852	0.01256	-86.2344	0.00603	-121.331	0.00115	-161.399		15.3837	0.08423	0.32113
21.5385	0.01135	-87.8247	0.00618	-120.044	0.00115	-164.197		15.5248	0.09686	0.30229
21.6918	0.01183	-92.5018	0.00612	-124.238	0.00108	-154.519		15.666	0.12004	0.28577
21.8452	0.01137	-88.9447	0.00573	-128.114	0.00104	-152.453		15.8072	0.09213	0.30529
21.9985	0.01175	-91.9544	0.00557	-122.273	0.00104	-147.186		15.9484	0.12362	0.36553
22.1518	0.01124	-94.5338	0.00526	-125.04	0.00102	-144.781		16.0895	0.08671	0.33183
22.3052	0.01131	-93.31	0.00558	-124.553	0.00104	-151.837		16.2307	0.11071	0.31222
22.4585	0.01089	-97.8273	0.00492	-128.218	0.00103	-145.267		16.3719	0.09966	0.31323
22.6118	0.01106	-101.093	0.00493	-124.588	0.00103	-142.396		16.5131	0.09506	0.32654
22.7652	0.01051	-98.5875	0.00481	-131.219	0.000999833	-139.543		16.6543	0.07692	0.30486
22.9185	0.01045	-104.723	0.00488	-129.089	0.000936505	-125.222		16.7954	0.07951	0.32743
23.0718	0.01011	-105.426	0.00463	-133.872	0.000971248	-133.419		16.9366	0.10727	0.3474
23.2252	0.01033	-107.185	0.00461	-129.003	0.000972824	-121.291		17.0778	0.12579	0.29781
23.3785	0.01009	-107.211	0.0043	-126.621	0.00098506	-132.075		17.219	0.08119	0.29414
23.5318	0.01013	-107.734	0.00491	-129.296	0.00094286	-115.2		17.3601	0.07689	0.31853
23.6852	0.0091	-106.015	0.00469	-139.204	0.000979892	-114.974		17.5013	0.07839	0.32379
23.8385	0.00889	-112.36	0.00456	-131.253	0.000990709	-117.758		17.6425	0.091	0.28944
23.9918	0.00881	-108.449	0.00432	-128.165	0.00105	-125.462		17.7837	0.06886	0.31056
24.1452	0.00861	-109.837	0.00459	-129.767	0.000996777	-107.629		17.9248	0.09702	0.29922
24.2985	0.00958	-114.93	0.00467	-131.818	0.000973402	-104.143		18.066	0.08286	0.27809
24.4518	0.00944	-115.321	0.00414	-129.692	0.000997147	-102.628		18.2072	0.07809	0.2872
24.6052	0.00894	-114.598	0.00422	-127.452	0.00101	-97.6485		18.3484	0.07734	0.27426
24.7585	0.00849	-118.315	0.00393	-137.955	0.000975018	-88.1765		18.4896	0.07882	0.28661
24.9118	0.00882	-117.7	0.00402	-133.251	0.000993272	-108.707		18.6307	0.0738	0.23227
25.0652	0.00773	-119.919	0.00379	-126.506	0.000977572	-100.88		18.7719	0.05633	0.22726
25.2185	0.00828	-118.048	0.00375	-131.821	0.000958595	-93.6205		18.9131	0.06735	0.24457
25.3718	0.0081	-122.818	0.00352	-134.994	0.00096489	-87.3234		19.0542	0.08325	0.22858
25.5252	0.00828	-113.294	0.00388	-140.505	0.000967712	-94.411		19.1954	0.08833	0.20382
25.6785	0.00814	-118.935	0.00326	-143.03	0.0009178	-91.611		19.3366	0.07019	0.21556
25.8318	0.00949	-128.353	0.00345	-149.006	0.000974349	-91.193		19.4778	0.0705	0.17997
25.9852	0.00842	-115.891	0.003	-136.935	0.000974051	-89.1498		19.619	0.05568	0.21788
26.1385	0.0093	-109.997	0.00321	-143.001	0.000998407	-85.2022		19.7601	0.06363	0.20025
26.2918	0.00809	-102.564	0.00315	-134.755	0.000925137	-70.8451		19.9013	0.06103	0.17541
26.4452	0.00812	-114.166	0.00324	-141.341	0.000917501	-88.0826		20.0425	0.06411	0.16475
26.5985	0.00742	-107.484	0.00307	-147.866	0.000904959	-80.619		20.1837	0.05708	0.13608
26.7518	0.00809	-117.513	0.00311	-133.388	0.000930711	-91.7176		20.3248	0.0652	0.1403
26.9052	0.00736	-111.001	0.00295	-134.729	0.000978734	-85.2988		20.466	0.04018	0.12384
27.0585	0.00716	-106.644	0.00299	-145.47	0.000957347	-69.6144		20.6072	0.05731	0.13652
27.2118	0.00659	-119.981	0.00282	-144.259	0.000962521	-80.0505		20.7484	0.05732	0.1474
27.3652	0.00677	-121.525	0.00272	-130.635	0.000968455	-84.2931		20.8895	0.03923	0.15291
27.5185	0.00669	-133.69	0.00278	-137.729	0.000916657	-76.0642		21.0307	0.05765	0.15503
27.6718	0.00562	-131.36	0.00305	-137.196	0.000945365	-74.6675		21.1719	0.04366	0.11479
27.8252	0.00655	-130.891	0.00291	-142.388	0.000982246	-79.9114		21.3131	0.04002	0.11148
27.9785	0.0062	-130.413	0.0027	-137.845	0.000977454	-68.7406		21.4542	0.04389	0.12175
								21.5954	0.04931	0.09989
								21.7366	0.0395	0.11685
								21.8778	0.04796	0.11529
								22.019	0.04953	0.09622
								22.1601	0.05451	0.11279
								22.3013	0.04895	0.08153
								22.4425	0.03998	0.10758
								22.5837	0.04673	0.09595
								22.7248	0.04598	0.07635
								22.866	0.04828	0.06837
								23.0072	0.03725	0.08489
								23.1484	0.04078	0.07033
								23.2895	0.02726	0.07978
								23.4307	0.03538	0.05878
								23.5719	0.03931	0.05781
								23.7131	0.03989	0.05088
								23.8543	0.03382	0.06662
								23.9954	0.04079	0.06337
								24.1366	0.02721	0.06159
								24.2778	0.0346	0.06491
								24.4189	0.02998	0.06094
								24.5601	0.04135	0.05223
								24.7013	0.03692	0.06073
								24.8425	0.03042	0.0576
								24.9837	0.03625	0.03727
								25.1248	0.0285	0.04696
								25.266	0.03407	0.05278
								25.4072	0.02694	0.04682
								25.5484	0.02905	0.05704
								25.6895	0.03145	0.03963
								25.8307	0.03065	0.0339
								25.9719	0.02327	0.04489
								26.1131	0.02481	0.04372
								26.2542	0.02829	0.04586
								26.3954	0.03225	0.04574
								26.5366	0.01966	0.03007
								26.6778	0.02095	0.03771
								26.819	0.0348	0.03991
								26.9601	0.02164	0.03893
								27.1013	0.03269	0.0397
								27.2425	0.02069	0.04027
								27.3837	0.02309	0.03945
								27.5248	0.0284	0.0411
								27.666	0.02801	0.0249
								27.8072	0.02327	0.0261
								27.9484	0.02426	0.03184
								28.0895	0.02366	0.02993
								28.2307	0.0294	0.02634
								28.3719	0.02319	0.02548
								28.5131	0.02332	0.02896
								28.6543	0.02295	0.04098
								28.7954	0.02047	0.02066
								28.9366	0.02735	0.02853
								29.0778	0.02572	0.02146
								29.219	0.01831	0.02646
								29.3601	0.02918	0.02672
								29.5013	0.02093	0.02438
								29.6425	0.02498	0.0241
								29.7837	0.02378	0.02715
								29.9248	0.01949	0.02404
								30.066	0.02328	0.01843
								30.2072	0.02302	0.03102
								30.3484	0.02205	0.02486
								30.4896	0.01725	0.02707
								30.6307	0.02105	0.02335
								30.7719	0.02027	0.02603
								30.9131	0.02158	0.0224
								31.0543	0.02172	0.02721
								31.1954	0.02208	0.02585
								31.3366	0.02403	0.02163
								31.4778	0.0222	0.02077
								31.619	0.01955	0.02438
								31.7601	0.01673	0.02874
								31.9013	0.0212	0.01878
								32.0425	0.0202	0.02311
								32.1837	0.01928	0.02058
								32.3248	0.01942	0.01964
								32.466	0.02007	0.02399
								32.6072	0.02019	0.02349
								32.7484	0.02247	0.02102
								32.8896	0.01689	0.02359
								33.0307	0.0202	0.01467
								33.1719	0.01906	0.02302
								33.3131	0.01388	0.02112
								33.4543	0.01771	0.01686
								33.5954	0.01692	0.02181
								33.7366	0.013	0.02005
								33.8778	0.0189	0.01561
								34.019	0.01696	0.02184
								34.1601	0.01846	0.01679
								34.3013	0.01997	0.0236
								34.4425	0.01959	0.02437
								34.5837	0.02225	0.01886
								34.7249	0.01769	0.0159
								34.866	0.0145	0.02002
								35.0072	0.01568	0.01668
								35.1484	0.02061	0.02005
								35.2895	0.01793	0.01971
								35.4307	0.01504	0.01627
								35.5719	0.01821	0.01389
								35.7131	0.01766	0.01874
								35.8543	0.01806	0.01876
								35.9954	0.0175	0.01536
								36.1366	0.01618	0.01831
								36.2778	0.01948	0.0169
								36.419	0.01887	0.01362
								36.5601	0.01841	0.0164
								36.7013	0.01605	0.01567
								36.8425	0.01664	0.01805
								36.9837	0.02098	0.0174
								37.1248	0.01748	0.0155

## Sheet: Fig. S3
Freq (kHz)	Thermal exc	1Khz	16 Khz
0	0.00014158	0.000141141	0.000144134
0.07629	0.0002789	0.000253628	0.000269918
0.15259	0.000237239	0.000202258	0.000217405
0.22888	0.000597939	0.000568164	0.000554705
0.30518	0.00125	0.00105	0.00103
0.38147	0.000670507	0.000503645	0.000494703
0.45776	4.40425e-05	4.55757e-05	4.94607e-05
0.53406	0.000126976	6.86425e-05	6.85727e-05
0.61035	0.000288657	0.000124508	0.000109289
0.68665	0.000176141	9.10091e-05	7.27089e-05
0.76294	3.67588e-05	9.31293e-05	3.73713e-05
0.83923	0.000200327	0.000362007	0.000171582
0.91553	0.00041463	0.00935	0.000314997
0.99182	0.000250824	0.02206	0.00016863
1.06812	3.82194e-05	0.0129	3.38775e-05
1.14441	5.61785e-05	0.000480596	3.23331e-05
1.2207	3.20081e-05	0.000117168	4.69829e-05
1.297	6.36654e-05	5.622e-05	3.36149e-05
1.37329	2.55315e-05	3.0896e-05	2.4337e-05
1.44958	2.82609e-05	2.6558e-05	2.44081e-05
1.52588	3.94184e-05	2.846e-05	2.80974e-05
1.60217	3.17463e-05	2.62622e-05	2.72337e-05
1.67847	2.18521e-05	2.48666e-05	2.41752e-05
1.75476	2.91991e-05	2.83316e-05	2.24364e-05
1.83105	4.07037e-05	4.59725e-05	2.82845e-05
1.90735	5.18723e-05	0.000575561	2.79118e-05
1.98364	2.36714e-05	0.00161	2.47672e-05
2.05994	2.32346e-05	0.00109	2.40906e-05
2.13623	2.80995e-05	8.56674e-05	2.46791e-05
2.21252	2.68919e-05	2.92817e-05	2.40997e-05
2.28882	2.14516e-05	2.26909e-05	2.36588e-05
2.36511	2.17783e-05	2.25735e-05	2.23218e-05
2.44141	2.28412e-05	2.26367e-05	2.35888e-05
2.5177	2.29728e-05	2.4156e-05	2.40038e-05
2.59399	2.06148e-05	2.42223e-05	2.33303e-05
2.67029	2.37727e-05	2.89328e-05	2.26231e-05
2.74658	3.66972e-05	4.71129e-05	2.36683e-05
2.82288	3.60346e-05	0.000138547	2.36742e-05
2.89917	2.30906e-05	0.00142	2.30203e-05
2.97546	2.28537e-05	0.00484	2.27196e-05
3.05176	3.28281e-05	0.00382	2.26989e-05
3.12805	3.4119e-05	0.00045969	2.3371e-05
3.20435	2.58308e-05	8.92895e-05	2.47024e-05
3.28064	2.45965e-05	3.77873e-05	2.62193e-05
3.35693	2.44548e-05	2.62584e-05	2.39393e-05
3.43323	2.32214e-05	2.36481e-05	2.28688e-05
3.50952	2.10598e-05	2.2889e-05	2.22734e-05
3.58582	2.04425e-05	2.29739e-05	2.20876e-05
3.66211	2.25809e-05	2.41638e-05	2.33666e-05
3.7384	2.29952e-05	2.65713e-05	2.32337e-05
3.8147	2.27216e-05	3.99539e-05	2.16976e-05
3.89099	2.14608e-05	0.000270767	2.28651e-05
3.96729	2.17972e-05	0.00114	2.46492e-05
4.04358	2.20417e-05	0.00104	2.785e-05
4.11987	2.21863e-05	0.000172762	3.42527e-05
4.19617	2.23365e-05	3.70435e-05	2.49562e-05
4.27246	2.28683e-05	2.52462e-05	2.34169e-05
4.34875	2.36413e-05	2.4617e-05	2.34259e-05
4.42505	2.3438e-05	2.41146e-05	2.41824e-05
4.50134	2.19353e-05	2.32507e-05	2.43547e-05
4.57764	2.27685e-05	2.29241e-05	2.35937e-05
4.65393	2.46005e-05	2.46752e-05	2.29706e-05
4.73022	2.32397e-05	3.08426e-05	2.28388e-05
4.80652	2.26993e-05	6.21081e-05	2.32031e-05
4.88281	2.28799e-05	0.000380678	2.41837e-05
4.95911	2.37614e-05	0.00208	2.53411e-05
5.0354	2.46639e-05	0.00218	2.47422e-05
5.11169	2.32601e-05	0.000474888	2.39815e-05
5.18799	2.63533e-05	6.77408e-05	2.51786e-05
5.26428	3.05802e-05	3.20201e-05	2.52353e-05
5.34058	2.6797e-05	2.63772e-05	2.3963e-05
5.41687	2.47364e-05	2.48235e-05	2.40395e-05
5.49316	2.68343e-05	2.4538e-05	2.36588e-05
5.56946	2.85416e-05	2.50646e-05	2.62295e-05
5.64575	2.59629e-05	2.51856e-05	2.68432e-05
5.72205	2.35033e-05	2.63013e-05	2.66904e-05
5.79834	2.4441e-05	3.16823e-05	2.62187e-05
5.87463	2.57622e-05	0.000119487	2.70928e-05
5.95093	2.58004e-05	0.000853394	2.65492e-05
6.02722	2.5371e-05	0.00103	2.47646e-05
6.10352	2.45687e-05	0.000282872	2.56622e-05
6.17981	2.38496e-05	4.02767e-05	2.59347e-05
6.2561	2.42664e-05	2.64507e-05	2.5732e-05
6.3324	2.48001e-05	2.55499e-05	2.45032e-05
6.40869	2.33625e-05	2.416e-05	2.53726e-05
6.48499	2.55777e-05	2.59131e-05	2.72861e-05
6.56128	2.65177e-05	2.71394e-05	2.70348e-05
6.63757	2.53912e-05	2.90186e-05	2.59329e-05
6.71387	2.49076e-05	2.72305e-05	2.83782e-05
6.79016	2.52995e-05	3.22774e-05	2.85647e-05
6.86646	2.57157e-05	9.62137e-05	2.94272e-05
6.94275	2.50499e-05	0.00102	2.80291e-05
7.01904	2.62109e-05	0.00143	2.71028e-05
7.09534	2.62239e-05	0.000479469	2.69278e-05
7.17163	2.70793e-05	4.38153e-05	2.79911e-05
7.24792	2.83667e-05	2.97134e-05	2.77092e-05
7.32422	2.65424e-05	2.82815e-05	2.80773e-05
7.40051	2.70447e-05	2.78659e-05	2.77707e-05
7.47681	2.88407e-05	2.87297e-05	2.86861e-05
7.5531	2.73879e-05	3.00001e-05	2.77779e-05
7.62939	2.8117e-05	2.99223e-05	2.90895e-05
7.70569	2.96824e-05	2.76358e-05	2.92872e-05
7.78198	2.97098e-05	2.83328e-05	2.96625e-05
7.85828	2.7945e-05	4.08814e-05	2.83395e-05
7.93457	2.76357e-05	0.00061624	2.87616e-05
8.01086	2.8465e-05	0.00101	2.90949e-05
8.08716	2.85716e-05	0.000404599	2.89264e-05
8.16345	2.73518e-05	3.3499e-05	3.22792e-05
8.23975	2.88151e-05	2.94993e-05	3.19242e-05
8.31604	2.94806e-05	3.00054e-05	3.11598e-05
8.39233	3.01152e-05	3.15783e-05	3.13177e-05
8.46863	3.11622e-05	3.15843e-05	3.11619e-05
8.54492	3.10403e-05	3.03872e-05	3.20319e-05
8.62122	2.90449e-05	3.23855e-05	3.07701e-05
8.69751	3.11761e-05	3.30187e-05	3.17543e-05
8.7738	3.10515e-05	3.25925e-05	3.28529e-05
8.8501	2.99527e-05	3.26566e-05	3.25512e-05
8.92639	3.01123e-05	0.00050595	3.30517e-05
9.00269	3.36216e-05	0.000957433	3.26866e-05
9.07898	3.34603e-05	0.000453946	3.25536e-05
9.15527	3.10615e-05	3.17568e-05	3.26191e-05
9.23157	3.25017e-05	3.27156e-05	3.32332e-05
9.30786	3.29229e-05	3.28754e-05	3.34722e-05
9.38416	3.46721e-05	3.34127e-05	3.35742e-05
9.46045	3.56034e-05	3.26089e-05	3.44134e-05
9.53674	3.49351e-05	3.21128e-05	3.46968e-05
9.61304	3.55631e-05	3.40814e-05	3.51577e-05
9.68933	3.53233e-05	3.50799e-05	3.51864e-05
9.76563	3.37534e-05	3.5472e-05	3.75068e-05
9.84192	3.49514e-05	3.5929e-05	3.62473e-05
9.91821	3.57716e-05	0.000431644	3.64782e-05
9.99451	3.50947e-05	0.000957475	3.64193e-05
10.0708	3.68667e-05	0.000532273	3.68994e-05
10.1471	3.54779e-05	3.86265e-05	3.7141e-05
10.2234	3.53279e-05	3.92614e-05	3.64038e-05
10.2997	3.58503e-05	3.89162e-05	3.83734e-05
10.376	3.71636e-05	3.61189e-05	3.84339e-05
10.4523	3.66254e-05	3.74974e-05	3.79438e-05
10.5286	3.64439e-05	3.80218e-05	3.75238e-05
10.6049	3.62342e-05	3.90256e-05	3.60348e-05
10.6812	3.80924e-05	3.70643e-05	3.88531e-05
10.7575	3.74957e-05	3.6854e-05	4.12345e-05
10.8337	3.61623e-05	3.9867e-05	4.0503e-05
10.91	3.53715e-05	0.000241332	3.87173e-05
10.9863	3.83375e-05	0.000630311	3.99249e-05
11.0626	3.86622e-05	0.000409239	4.13015e-05
11.1389	3.68179e-05	4.85967e-05	4.0535e-05
11.2152	3.87406e-05	4.33245e-05	4.0803e-05
11.2915	3.94488e-05	4.30947e-05	4.1271e-05
11.3678	4.04804e-05	4.38366e-05	4.19027e-05
11.4441	4.03475e-05	4.45453e-05	4.36236e-05
11.5204	4.13179e-05	4.16031e-05	4.41601e-05
11.5967	4.03746e-05	4.27573e-05	4.47462e-05
11.673	4.1092e-05	4.38054e-05	4.66981e-05
11.7493	4.18631e-05	4.45044e-05	4.58071e-05
11.8256	4.08874e-05	5.05003e-05	4.7506e-05
11.9018	4.40412e-05	0.000275381	4.69352e-05
11.9781	4.84875e-05	0.000871934	4.53614e-05
12.0544	4.71058e-05	0.000654504	4.68409e-05
12.1307	4.84941e-05	8.20871e-05	4.76495e-05
12.207	5.01474e-05	4.7107e-05	4.8385e-05
12.2833	4.6283e-05	4.85381e-05	5.18368e-05
12.3596	4.46061e-05	5.15578e-05	5.48367e-05
12.4359	4.68217e-05	4.70258e-05	5.30223e-05
12.5122	5.1897e-05	4.69222e-05	5.1232e-05
12.5885	4.72567e-05	4.91446e-05	4.99756e-05
12.6648	4.7806e-05	4.98462e-05	5.10557e-05
12.7411	5.16952e-05	4.99296e-05	4.89028e-05
12.8174	5.18177e-05	5.24314e-05	4.93733e-05
12.8937	5.09784e-05	0.000106488	5.3287e-05
12.97	5.00389e-05	0.000373269	5.05197e-05
13.0463	5.20869e-05	0.000323314	5.17561e-05
13.1226	5.59256e-05	7.1819e-05	5.26211e-05
13.1989	5.31658e-05	5.73216e-05	5.36867e-05
13.2752	5.30309e-05	5.69785e-05	5.54177e-05
13.3514	5.19314e-05	5.61669e-05	5.53676e-05
13.4277	5.34065e-05	5.62049e-05	5.63626e-05
13.504	5.67116e-05	5.5923e-05	5.88135e-05
13.5803	5.41215e-05	5.67568e-05	5.49474e-05
13.6566	5.27368e-05	5.39508e-05	5.23404e-05
13.7329	5.48143e-05	5.69198e-05	5.71328e-05
13.8092	6.16996e-05	6.44159e-05	5.93648e-05
13.8855	6.24333e-05	0.000166005	5.98176e-05
13.9618	6.1945e-05	0.000753725	5.83033e-05
14.0381	5.98264e-05	0.000749463	6.14377e-05
14.1144	6.19987e-05	0.00015831	6.1652e-05
14.1907	6.33259e-05	6.35045e-05	6.13689e-05
14.267	6.06843e-05	6.17542e-05	6.74434e-05
14.3433	5.77775e-05	6.25671e-05	6.91053e-05
14.4196	6.08812e-05	6.57033e-05	6.83211e-05
14.4959	6.50934e-05	6.71346e-05	6.74974e-05
14.5721	6.56845e-05	6.44532e-05	6.72484e-05
14.6484	6.38115e-05	6.41645e-05	6.63898e-05
14.7247	6.14215e-05	6.46218e-05	6.86039e-05
14.801	6.18408e-05	7.06079e-05	6.83614e-05
14.8773	6.55921e-05	7.74121e-05	6.83797e-05
14.9536	6.76382e-05	0.000188292	7.31398e-05
15.0299	6.85383e-05	0.000210949	7.16969e-05
15.1062	7.11016e-05	8.6662e-05	6.84769e-05
15.1825	6.87731e-05	6.7763e-05	6.92492e-05
15.2588	6.6535e-05	6.8018e-05	7.02189e-05
15.3351	6.80276e-05	7.09034e-05	6.84078e-05
15.4114	6.92157e-05	7.55134e-05	6.99099e-05
15.4877	7.14129e-05	7.6847e-05	7.20376e-05
15.564	7.03381e-05	7.33017e-05	7.05964e-05
15.6403	7.23988e-05	7.12247e-05	7.26519e-05
15.7165	7.15974e-05	7.21264e-05	7.21352e-05
15.7928	7.07012e-05	7.44687e-05	7.62691e-05
15.8691	6.75087e-05	7.88476e-05	7.60071e-05
15.9454	6.85083e-05	0.000512134	8.13427e-05
16.0217	7.09615e-05	0.000680736	8.90074e-05
16.098	7.31572e-05	0.000224614	0.000115425
16.1743	6.98388e-05	7.47372e-05	0.000229011
16.2506	6.95239e-05	7.19923e-05	0.000621191
16.3269	6.97977e-05	6.8837e-05	0.00386
16.4032	6.68815e-05	6.72933e-05	0.02328
16.4795	6.8991e-05	7.18626e-05	0.02565
16.5558	7.06027e-05	7.04652e-05	0.00605
16.6321	6.88318e-05	7.78483e-05	0.000757734
16.7084	6.85574e-05	7.42495e-05	0.000253739
16.7847	6.79584e-05	7.12326e-05	0.000127266
16.861	6.37882e-05	7.07102e-05	9.31352e-05
16.9373	6.62762e-05	7.28252e-05	7.4836e-05
17.0135	6.65219e-05	8.07306e-05	7.14765e-05
17.0898	6.73496e-05	6.59597e-05	6.83747e-05
17.1661	6.53696e-05	6.24702e-05	6.83603e-05
17.2424	6.36538e-05	6.50707e-05	6.77391e-05
17.3187	6.22897e-05	6.44112e-05	6.59679e-05
17.395	6.2812e-05	6.18086e-05	6.68703e-05
17.4713	6.49179e-05	6.54492e-05	6.83126e-05
17.5476	6.40967e-05	6.46115e-05	6.72217e-05
17.6239	5.72328e-05	6.64944e-05	6.66474e-05
17.7002	5.89449e-05	6.22892e-05	6.18083e-05
17.7765	5.88172e-05	6.008e-05	6.28831e-05
17.8528	5.74009e-05	6.08033e-05	6.19656e-05
17.9291	5.79657e-05	0.000207269	5.91219e-05
18.0054	5.98256e-05	0.000369352	6.06717e-05
18.0817	6.23626e-05	0.000172278	5.955e-05
18.158	5.93224e-05	5.82149e-05	5.71075e-05
18.2342	5.55256e-05	5.8506e-05	5.46205e-05
18.3105	5.46394e-05	5.64353e-05	5.66957e-05
18.3868	5.69747e-05	5.62568e-05	5.82022e-05
18.4631	5.28882e-05	5.29454e-05	6.07628e-05
18.5394	5.17786e-05	5.354e-05	5.77864e-05
18.6157	5.27152e-05	5.0903e-05	5.3286e-05
18.692	5.17455e-05	5.3491e-05	5.7467e-05
18.7683	4.85837e-05	5.08041e-05	5.671e-05
18.8446	4.77306e-05	4.98877e-05	5.27301e-05
18.9209	4.82698e-05	5.13018e-05	5.27444e-05
18.9972	4.7826e-05	5.6572e-05	4.94533e-05
19.0735	4.77112e-05	5.34154e-05	5.13303e-05
19.1498	4.69628e-05	4.74734e-05	4.99724e-05
19.2261	4.52237e-05	4.64096e-05	4.88292e-05
19.3024	4.37554e-05	4.55493e-05	4.82054e-05
19.3787	4.36211e-05	4.75126e-05	4.77115e-05
19.455	4.50946e-05	4.79256e-05	4.66226e-05
19.5312	4.73093e-05	4.72718e-05	5.10244e-05
19.6075	4.14081e-05	4.47685e-05	4.79359e-05
19.6838	4.36823e-05	4.4152e-05	4.61846e-05
19.7601	4.39596e-05	4.28486e-05	4.34943e-05
19.8364	4.37577e-05	4.17698e-05	4.29061e-05
19.9127	3.99404e-05	6.79292e-05	4.27554e-05
19.989	4.08223e-05	0.000139589	4.07696e-05
20.0653	3.75971e-05	8.95606e-05	4.11386e-05
20.1416	3.75069e-05	4.18156e-05	4.08848e-05
20.2179	3.80041e-05	3.88336e-05	3.99055e-05
20.2942	3.93541e-05	3.89525e-05	4.16604e-05
20.3705	3.68267e-05	3.87163e-05	4.085e-05
20.4468	3.64708e-05	3.70942e-05	4.29484e-05
20.5231	3.6604e-05	3.93639e-05	7.00876e-05
20.5994	3.6553e-05	3.92996e-05	6.4324e-05
20.6757	3.74361e-05	3.68263e-05	4.0208e-05
20.752	3.55534e-05	3.55601e-05	3.9291e-05
20.8283	3.59428e-05	3.88429e-05	3.74239e-05
20.9045	3.45665e-05	3.94161e-05	3.73051e-05
20.9808	3.35086e-05	4.43353e-05	3.66191e-05
21.0571	3.52274e-05	3.99686e-05	3.5466e-05
21.1334	3.38368e-05	3.43043e-05	3.50704e-05
21.2097	3.15534e-05	3.37118e-05	3.60234e-05
21.286	3.20999e-05	3.37856e-05	3.39297e-05
21.3623	3.08464e-05	3.42229e-05	3.4431e-05
21.4386	3.02848e-05	3.34884e-05	3.46529e-05
21.5149	3.09764e-05	3.31027e-05	3.25579e-05
21.5912	3.12971e-05	3.1076e-05	3.16039e-05
21.6675	2.98795e-05	3.05171e-05	3.081e-05
21.7438	2.87148e-05	3.06686e-05	3.19038e-05
21.8201	2.83697e-05	3.00013e-05	3.2432e-05
21.8964	2.91228e-05	3.1677e-05	3.27314e-05
21.9727	2.99112e-05	4.56079e-05	3.26579e-05
22.049	2.91681e-05	4.24702e-05	3.17556e-05
22.1252	2.83542e-05	3.03552e-05	3.1223e-05
22.2015	2.76862e-05	2.78183e-05	2.94603e-05
22.2778	2.80837e-05	2.73302e-05	3.01642e-05
22.3541	2.77682e-05	2.73253e-05	2.87654e-05
22.4304	2.85474e-05	2.68848e-05	2.91303e-05
22.5067	2.84081e-05	2.68322e-05	3.02209e-05
22.583	2.64635e-05	2.66571e-05	2.97067e-05
22.6593	2.50631e-05	2.75143e-05	2.90325e-05
22.7356	2.46314e-05	2.50109e-05	2.92902e-05
22.8119	2.55908e-05	2.50858e-05	2.70687e-05
22.8882	2.55911e-05	2.63251e-05	2.81819e-05
22.9645	2.49764e-05	2.69255e-05	2.96477e-05
23.0408	2.64693e-05	2.62967e-05	2.91529e-05
23.1171	2.53905e-05	2.55018e-05	2.82592e-05
23.1934	2.37473e-05	2.49849e-05	2.80231e-05
23.2696	2.31331e-05	2.3387e-05	2.92012e-05
23.3459	2.22473e-05	2.35391e-05	2.81824e-05
23.4222	2.21719e-05	2.51874e-05	2.77811e-05
23.4985	2.13339e-05	2.52333e-05	2.67495e-05
23.5748	2.07017e-05	2.51307e-05	2.66004e-05
23.6511	2.1219e-05	2.37795e-05	2.60552e-05
23.7274	2.20422e-05	2.37747e-05	2.5568e-05
23.8037	2.29306e-05	2.43068e-05	2.68149e-05
23.88	2.31855e-05	2.40492e-05	2.72008e-05
23.9563	2.2544e-05	2.30547e-05	2.64186e-05
24.0326	2.28131e-05	2.15334e-05	2.64094e-05
24.1089	2.25902e-05	2.23102e-05	2.57597e-05
24.1852	2.22337e-05	2.19683e-05	2.51174e-05
24.2615	2.18916e-05	2.18685e-05	2.53827e-05
24.3378	2.10065e-05	2.17654e-05	2.52428e-05
24.4141	2.09953e-05	2.19163e-05	2.50065e-05
24.4904	1.98479e-05	2.22614e-05	2.50186e-05
24.5666	2.02773e-05	2.22545e-05	2.49394e-05
24.6429	2.14976e-05	2.06715e-05	2.77854e-05
24.7192	1.9962e-05	1.99986e-05	2.71406e-05
24.7955	2.05377e-05	2.06212e-05	2.38554e-05
24.8718	2.04643e-05	2.00666e-05	2.36898e-05
24.9481	1.93309e-05	2.12569e-05	2.23902e-05
25.0244	2.04065e-05	2.18044e-05	2.17285e-05
25.1007	1.95956e-05	2.10133e-05	2.31738e-05
25.177	1.89792e-05	1.97411e-05	2.32541e-05
25.2533	1.95608e-05	1.99169e-05	2.25613e-05
25.3296	1.98536e-05	1.94263e-05	2.29702e-05
25.4059	1.92264e-05	1.82645e-05	2.32088e-05
25.4822	1.8607e-05	1.82932e-05	2.38224e-05
25.5585	1.83078e-05	1.83531e-05	2.44027e-05
25.6348	1.86404e-05	1.94821e-05	2.3649e-05
25.7111	1.77517e-05	1.87547e-05	2.31324e-05
25.7873	1.83886e-05	1.81347e-05	2.29813e-05
25.8636	1.79178e-05	1.84612e-05	2.20167e-05
25.9399	1.81517e-05	2.24846e-05	2.15217e-05
26.0162	1.71735e-05	2.50526e-05	2.25119e-05
26.0925	1.71666e-05	1.88548e-05	2.21957e-05
26.1688	1.71687e-05	1.77887e-05	2.20985e-05
26.2451	1.78153e-05	1.78797e-05	2.29219e-05
26.3214	1.69873e-05	1.84971e-05	2.2877e-05
26.3977	1.81296e-05	1.87888e-05	2.22262e-05
26.474	1.75168e-05	1.83961e-05	2.22461e-05
26.5503	1.78148e-05	1.826e-05	2.25692e-05
26.6266	1.75704e-05	1.69633e-05	2.21495e-05
26.7029	1.71209e-05	1.59659e-05	2.19311e-05
26.7792	1.73711e-05	1.64844e-05	2.15961e-05
26.8555	1.69818e-05	1.70107e-05	2.09906e-05
26.9318	1.67276e-05	2.02192e-05	2.13584e-05
27.0081	1.65334e-05	2.38304e-05	2.22118e-05
27.0844	1.59733e-05	1.69884e-05	2.12886e-05
27.1606	1.6946e-05	1.63917e-05	2.18471e-05
27.2369	1.72361e-05	1.66619e-05	2.18877e-05
27.3132	1.67626e-05	1.593e-05	2.16942e-05
27.3895	1.53761e-05	1.54029e-05	2.09006e-05
27.4658	1.52559e-05	1.63822e-05	2.20733e-05
27.5421	1.6234e-05	1.61891e-05	2.13842e-05
27.6184	1.52572e-05	1.6083e-05	2.0243e-05
27.6947	1.54302e-05	1.70231e-05	1.89368e-05
27.771	1.51342e-05	1.68139e-05	2.08612e-05
27.8473	1.56361e-05	1.59545e-05	2.07813e-05
27.9236	1.51839e-05	1.88553e-05	1.97546e-05
27.9999	1.43619e-05	2.33002e-05	1.84446e-05
28.0762	1.5629e-05	1.76506e-05	2.00385e-05
28.1525	1.49031e-05	1.58597e-05	1.99518e-05
28.2288	1.41822e-05	1.5779e-05	1.95366e-05
28.3051	1.46157e-05	1.49801e-05	2.05834e-05
28.3814	1.43263e-05	1.43564e-05	2.03083e-05
28.4576	1.39994e-05	1.45454e-05	2.14128e-05
28.5339	1.38352e-05	1.45185e-05	2.1255e-05
28.6102	1.47288e-05	1.49734e-05	2.12404e-05
28.6865	1.43838e-05	1.53734e-05	0.000118213
28.7628	1.44615e-05	1.51552e-05	0.000370943
28.8391	1.36596e-05	1.45399e-05	0.000277533
28.9154	1.39324e-05	1.80272e-05	3.44632e-05
28.9917	1.46242e-05	2.66533e-05	1.98336e-05
29.068	1.50609e-05	1.94148e-05	1.87938e-05
29.1443	1.42014e-05	1.45795e-05	1.82579e-05
29.2206	1.31775e-05	1.47782e-05	1.96826e-05
29.2969	1.32623e-05	2.08369e-05	2.03715e-05
29.3732	1.39099e-05	3.06936e-05	1.97175e-05
29.4495	1.39156e-05	1.88271e-05	1.90715e-05
29.5258	1.36342e-05	1.38659e-05	1.88934e-05
29.602	1.41267e-05	1.43134e-05	1.84809e-05
29.6783	1.33413e-05	1.44531e-05	1.76675e-05
29.7546	1.27502e-05	1.54046e-05	1.81296e-05
29.8309	1.32678e-05	1.50564e-05	1.78747e-05
29.9072	1.74469e-05	1.95526e-05	2.30124e-05
29.9835	2.27401e-05	2.78706e-05	2.85111e-05
30.0598	1.54205e-05	1.85583e-05	2.22403e-05
30.1361	1.3722e-05	1.29491e-05	2.06292e-05
30.2124	1.46512e-05	1.4636e-05	2.00997e-05
30.2887	4.115e-05	4.17047e-05	4.35381e-05
30.365	4.67612e-05	4.79271e-05	4.96185e-05
30.4413	2.26847e-05	2.34908e-05	2.6036e-05
30.5176	2.40383e-05	2.28843e-05	2.50915e-05
30.5939	1.45968e-05	1.44567e-05	1.94586e-05
30.6702	1.30129e-05	1.44273e-05	1.88628e-05
30.7465	1.31835e-05	1.40226e-05	1.8882e-05
30.8227	1.25183e-05	1.35465e-05	1.86781e-05
30.899	1.24722e-05	1.46253e-05	1.89597e-05
30.9753	1.31335e-05	2.40054e-05	1.88192e-05
31.0516	1.28388e-05	2.05315e-05	1.90472e-05
31.1279	1.22137e-05	1.22578e-05	1.89879e-05
31.2042	1.2081e-05	1.23077e-05	1.77136e-05
31.2805	1.23261e-05	1.30106e-05	1.9387e-05
31.3568	1.2287e-05	1.29557e-05	1.95025e-05
31.4331	1.2749e-05	1.32804e-05	1.90222e-05
31.5094	1.2402e-05	1.31463e-05	1.84508e-05
31.5857	1.21143e-05	1.26484e-05	1.8705e-05
31.662	1.20178e-05	1.27572e-05	1.8491e-05
31.7383	1.28224e-05	1.27632e-05	1.8659e-05
31.8146	1.32342e-05	1.25392e-05	1.87487e-05
31.8909	1.26724e-05	1.24314e-05	1.86916e-05
31.9672	1.26433e-05	1.48021e-05	1.93549e-05
32.0435	1.22248e-05	1.4901e-05	1.82676e-05
32.1198	1.18428e-05	1.30285e-05	1.77966e-05
32.196	1.16364e-05	1.26046e-05	1.87522e-05
32.2723	1.14664e-05	1.30834e-05	1.87718e-05
32.3486	1.17205e-05	1.23146e-05	1.84926e-05
32.4249	1.13254e-05	1.25416e-05	1.7987e-05
32.5012	1.18921e-05	1.28501e-05	1.85149e-05
32.5775	1.19435e-05	1.24786e-05	1.9211e-05
32.6538	1.16819e-05	1.23598e-05	1.92543e-05
32.7301	1.17208e-05	1.27045e-05	1.83359e-05
32.8064	1.19836e-05	1.26581e-05	7.52672e-05
32.8827	1.17661e-05	1.25023e-05	0.000183736
32.959	1.12775e-05	2.05388e-05	0.000114586
33.0353	1.14424e-05	2.20462e-05	1.89029e-05
33.1116	1.21649e-05	1.37591e-05	1.78391e-05
33.1879	1.23938e-05	1.24062e-05	1.83278e-05
33.2642	1.20104e-05	1.21206e-05	1.74209e-05
33.3404	1.19434e-05	1.20279e-05	1.78606e-05
33.4168	1.17577e-05	1.23431e-05	1.84611e-05
33.493	1.10674e-05	1.24193e-05	1.73901e-05
33.5693	1.01293e-05	1.0958e-05	1.79503e-05
33.6456	1.11598e-05	1.21564e-05	1.74934e-05
33.7219	1.11322e-05	1.24017e-05	1.72133e-05
33.7982	1.12167e-05	1.16433e-05	1.75589e-05
33.8745	1.15597e-05	1.23485e-05	1.79804e-05
33.9508	1.16052e-05	1.22449e-05	1.89929e-05
34.0271	1.08906e-05	1.21811e-05	1.89373e-05
34.1034	1.12951e-05	1.17387e-05	1.82111e-05
34.1797	1.1453e-05	1.22114e-05	1.84573e-05
34.256	1.09271e-05	1.2112e-05	1.82152e-05
34.3323	1.12003e-05	1.20583e-05	1.73616e-05
34.4086	1.17867e-05	1.23384e-05	1.68853e-05
34.4849	1.07662e-05	1.17595e-05	1.82097e-05
34.5612	1.05731e-05	1.15288e-05	1.72276e-05
34.6375	1.07863e-05	1.2409e-05	1.74559e-05
34.7137	1.06613e-05	1.2141e-05	1.88873e-05
34.79	1.05615e-05	1.14935e-05	1.89984e-05
34.8663	1.07943e-05	1.19048e-05	1.79769e-05
34.9426	1.12274e-05	1.62722e-05	1.68846e-05
35.0189	1.07737e-05	1.92393e-05	1.7964e-05
35.0952	1.10011e-05	1.31108e-05	1.91138e-05
35.1715	1.0937e-05	1.23285e-05	1.8005e-05
35.2478	1.08628e-05	1.15216e-05	1.80434e-05
35.3241	1.05203e-05	1.14917e-05	1.79741e-05
35.4004	1.04567e-05	1.07967e-05	1.79664e-05
35.4767	1.05407e-05	1.08844e-05	1.77315e-05
35.553	1.10657e-05	1.13376e-05	1.77022e-05
35.6293	1.14078e-05	1.07816e-05	1.67612e-05
35.7056	1.20569e-05	1.08216e-05	1.73203e-05
35.7819	1.16587e-05	1.1326e-05	1.75444e-05
35.8582	1.05997e-05	1.08716e-05	1.78148e-05
35.9344	1.03363e-05	1.10522e-05	1.83588e-05
36.0107	1.0025e-05	1.17076e-05	1.77835e-05
36.087	1.0744e-05	1.20038e-05	1.78612e-05
36.1633	1.12009e-05	1.1476e-05	1.84701e-05
36.2396	1.09849e-05	1.05855e-05	1.85486e-05
36.3159	1.04561e-05	1.11912e-05	1.7531e-05
36.3922	1.06513e-05	1.1246e-05	1.69195e-05
36.4685	1.07902e-05	1.24092e-05	1.69749e-05
36.5448	1.07571e-05	1.18865e-05	1.65339e-05
36.6211	1.04223e-05	1.14697e-05	1.7251e-05
36.6974	1.08871e-05	1.0795e-05	1.74962e-05
36.7737	1.0598e-05	1.08925e-05	1.77137e-05
36.85	1.04395e-05	1.16116e-05	1.78127e-05
36.9263	9.81156e-06	1.37146e-05	4.20391e-05
37.0026	1.01748e-05	1.79098e-05	7.89502e-05
37.0789	1.03674e-05	1.40071e-05	4.24478e-05
37.1551	1.06796e-05	1.23377e-05	1.70043e-05
37.2315	9.52194e-06	1.14927e-05	1.66353e-05
37.3077	9.23089e-06	1.09276e-05	1.64304e-05
37.384	9.68351e-06	1.08774e-05	1.74441e-05
37.4603	9.54243e-06	1.1328e-05	1.77955e-05
37.5366	1.00261e-05	1.13868e-05	1.76585e-05
37.6129	1.03126e-05	1.09191e-05	1.77537e-05
37.6892	1.05359e-05	1.0746e-05	1.77459e-05
37.7655	1.04262e-05	1.12074e-05	1.67486e-05
37.8418	9.86322e-06	1.09196e-05	1.6731e-05
37.9181	9.50012e-06	1.0912e-05	1.68406e-05
37.9944	1.03031e-05	1.09434e-05	1.60287e-05
38.0707	1.07703e-05	1.10302e-05	1.65498e-05
38.147	1.06574e-05	1.16062e-05	1.73168e-05
38.2233	1.0143e-05	1.13089e-05	1.72162e-05
38.2996	9.79912e-06	1.15008e-05	1.70812e-05
38.3759	9.74202e-06	1.07471e-05	1.80562e-05
38.4522	1.03109e-05	1.01376e-05	1.86564e-05
38.5284	1.05061e-05	1.09064e-05	1.80934e-05
38.6047	1.06606e-05	1.08475e-05	1.65577e-05
38.681	1.0443e-05	1.08825e-05	1.64603e-05
38.7573	1.0377e-05	1.13294e-05	1.74614e-05
38.8336	1.04914e-05	1.09157e-05	1.73685e-05
38.9099	1.07474e-05	1.09039e-05	1.73017e-05
38.9862	1.04436e-05	1.38715e-05	1.74592e-05

## Sheet: Fig. S4
Freq (kHz)	Amplitude (nm)	HMO fit (nm)	h(f)
1.02602	18.1655	7.15772	19.4942
1.09725	17.5255	7.1612	19.214
1.16849	17.1536	7.16491	18.9407
1.23972	16.7141	7.16886	18.674
1.31095	16.6151	7.17305	18.4138
1.38218	15.9057	7.17748	18.16
1.45342	16.0177	7.18214	17.9124
1.52465	15.7789	7.18705	17.6708
1.59588	15.0164	7.1922	17.435
1.66711	15.2272	7.19759	17.205
1.73835	14.7146	7.20322	16.9807
1.80958	14.5496	7.2091	16.7618
1.88081	14.6381	7.21522	16.5482
1.95204	14.2559	7.22159	16.3398
2.02327	13.8628	7.22821	16.1366
2.09451	13.6623	7.23508	15.9382
2.16574	13.6408	7.24219	15.7447
2.23697	13.5767	7.24956	15.556
2.30821	13.52	7.25718	15.3718
2.37944	13.217	7.26506	15.1921
2.45067	13.149	7.27319	15.0168
2.5219	12.9211	7.28157	14.8458
2.59314	12.6642	7.29022	14.6789
2.66437	12.7128	7.29913	14.5161
2.7356	12.6016	7.30829	14.3573
2.80683	12.3037	7.31772	14.2023
2.87806	12.4332	7.32742	14.0511
2.9493	12.0196	7.33739	13.9037
3.02053	12.0594	7.34762	13.7598
3.09176	12.2833	7.35812	13.6194
3.16299	12.235	7.3689	13.4824
3.23423	12.1747	7.37995	13.3488
3.30546	11.7853	7.39128	13.2184
3.37669	11.7743	7.40289	13.0912
3.44792	11.5013	7.41478	12.9671
3.51916	11.4517	7.42696	12.846
3.59039	11.5486	7.43942	12.7279
3.66162	11.7074	7.45217	12.6127
3.73285	11.6171	7.46521	12.5002
3.80409	11.1144	7.47854	12.3905
3.87532	11.1563	7.49217	12.2835
3.94655	11.1141	7.5061	12.1791
4.01778	11.1616	7.52033	12.0772
4.08902	11.1422	7.53487	11.9779
4.16025	10.9188	7.54971	11.8809
4.23148	10.8125	7.56487	11.7863
4.30271	10.8828	7.58033	11.694
4.37395	11.0135	7.59612	11.604
4.44518	10.7222	7.61222	11.5161
4.51641	10.8828	7.62865	11.4304
4.58764	10.9431	7.6454	11.3468
4.65888	10.8637	7.66249	11.2652
4.73011	10.4016	7.6799	11.1857
4.80134	10.4565	7.69766	11.108
4.87257	10.7115	7.71575	11.0322
4.9438	10.518	7.73419	10.9583
5.01504	10.7062	7.75297	10.8862
5.08627	10.5569	7.77211	10.8159
5.1575	10.1924	7.79161	10.7472
5.22873	10.4103	7.81146	10.6803
5.29997	10.3312	7.83168	10.6149
5.3712	10.5098	7.85227	10.5512
5.44243	10.1547	7.87323	10.489
5.51366	10.1655	7.89457	10.4284
5.5849	10.3654	7.9163	10.3692
5.65613	10.2691	7.93841	10.3114
5.72736	10.4359	7.96091	10.2551
5.79859	10.2165	7.98381	10.2001
5.86983	10.2775	8.00711	10.1465
5.94106	10.2533	8.03082	10.0942
6.01229	10.1932	8.05494	10.0431
6.08352	10.3808	8.07948	9.99331
6.15476	10.3578	8.10444	9.94473
6.22599	10.0474	8.12983	9.89733
6.29722	9.93246	8.15566	9.85108
6.36845	10.2882	8.18193	9.80596
6.43969	10.0796	8.20864	9.76194
6.51092	9.8567	8.23581	9.71899
6.58215	10.0167	8.26344	9.67709
6.65338	9.99239	8.29153	9.63621
6.72462	10.3076	8.3201	9.59633
6.79585	10.1515	8.34914	9.55742
6.86708	10.0001	8.37867	9.51946
6.93831	10.2496	8.4087	9.48242
7.00954	10.1181	8.43922	9.44629
7.08078	10.014	8.47026	9.41104
7.15201	9.91807	8.5018	9.37664
7.22324	10.0655	8.53387	9.34309
7.29447	10.0267	8.56648	9.31035
7.36571	9.94933	8.59962	9.27841
7.43694	10.1413	8.6333	9.24725
7.50817	10.1098	8.66755	9.21685
7.5794	10.223	8.70235	9.18719
7.65064	10.0883	8.73773	9.15825
7.72187	10.1113	8.77369	9.13002
7.7931	9.97802	8.81024	9.10248
7.86433	10.325	8.84739	9.0756
7.93557	10.2541	8.88515	9.04939
8.0068	10.2197	8.92353	9.02381
8.07803	10.1413	8.96254	8.99885
8.14926	10.39	9.00219	8.97451
8.2205	10.2755	9.04248	8.95075
8.29173	10.2118	9.08344	8.92758
8.36296	10.2351	9.12506	8.90497
8.43419	10.2317	9.16737	8.88291
8.50543	10.0548	9.21037	8.86139
8.57666	10.173	9.25407	8.84039
8.64789	10.3978	9.29849	8.81991
8.71912	10.2117	9.34364	8.79992
8.79036	10.3022	9.38953	8.78043
8.86159	10.497	9.43616	8.7614
8.93282	10.5566	9.48356	8.74284
9.00405	10.524	9.53174	8.72474
9.07529	10.5923	9.58071	8.70707
9.14652	10.6167	9.63048	8.68984
9.21775	10.5363	9.68107	8.67302
9.28899	10.825	9.73248	8.65662
9.36022	10.4286	9.78474	8.64061
9.43145	10.5949	9.83786	8.625
9.50268	10.7908	9.89186	8.60976
9.57392	10.6351	9.94673	8.5949
9.64515	10.8213	10.0025	8.5804
9.71638	10.9209	10.0592	8.56625
9.78762	10.9327	10.1168	8.55245
9.85885	10.7893	10.1754	8.53898
9.93008	10.7531	10.235	8.52585
10.0013	10.9314	10.2955	8.51303
10.0725	10.7162	10.357	8.50052
10.1438	10.8785	10.4195	8.48832
10.215	11.1484	10.4831	8.47642
10.2863	11.0641	10.5477	8.46481
10.3575	11.1215	10.6133	8.45348
10.4287	11.371	10.6801	8.44243
10.5	11.5288	10.7479	8.43164
10.5712	11.4805	10.8169	8.42112
10.6424	11.1111	10.8869	8.41086
10.7136	11.2209	10.9581	8.40084
10.7849	11.6042	11.0305	8.39107
10.8561	11.4246	11.1041	8.38154
10.9273	11.3405	11.1789	8.37224
10.9986	11.6024	11.2548	8.36317
11.0698	11.4008	11.3321	8.35431
11.141	11.8649	11.4105	8.34568
11.2123	11.9236	11.4902	8.33725
11.2835	11.7375	11.5712	8.32903
11.3547	11.7815	11.6535	8.32101
11.426	11.8612	11.7371	8.31319
11.4972	12.2228	11.8221	8.30555
11.5684	12.0443	11.9084	8.2981
11.6397	12.3523	11.996	8.29084
11.7109	12.4207	12.085	8.28375
11.7821	12.4488	12.1754	8.27683
11.8534	12.4658	12.2672	8.27008
11.9246	12.393	12.3604	8.2635
11.9958	12.5752	12.455	8.25708
12.0671	12.6952	12.551	8.25081
12.1383	12.5285	12.6484	8.2447
12.2095	12.694	12.7473	8.23873
12.2808	13.065	12.8476	8.23292
12.352	13.1524	12.9493	8.22724
12.4232	12.7475	13.0525	8.2217
12.4945	13.3629	13.157	8.2163
12.5657	12.9877	13.2631	8.21102
12.6369	13.7797	13.3705	8.20588
12.7082	13.6282	13.4793	8.20086
12.7794	13.3902	13.5895	8.19597
12.8506	13.6605	13.7011	8.19119
12.9219	13.4862	13.814	8.18653
12.9931	13.4625	13.9282	8.18198
13.0643	14.2772	14.0437	8.17755
13.1356	13.9428	14.1605	8.17322
13.2068	14.1103	14.2784	8.169
13.278	14.4199	14.3976	8.16488
13.3493	13.973	14.5178	8.16086
13.4205	14.2169	14.639	8.15694
13.4917	14.4559	14.7612	8.15311
13.563	14.544	14.8843	8.14938
13.6342	14.8866	15.0083	8.14574
13.7054	15.0205	15.1329	8.14219
13.7767	15.1554	15.2582	8.13872
13.8479	14.8929	15.3839	8.13534
13.9191	15.4532	15.5101	8.13204
13.9904	15.5292	15.6365	8.12882
14.0616	15.5294	15.7631	8.12568
14.1328	15.9878	15.8896	8.12262
14.2041	15.6382	16.0159	8.11963
14.2753	15.7623	16.1419	8.11671
14.3465	16.0589	16.2673	8.11387
14.4178	16.5756	16.392	8.11109
14.489	16.194	16.5157	8.10839
14.5602	16.3491	16.6382	8.10574
14.6314	16.1692	16.7593	8.10317
14.7027	16.653	16.8787	8.10065
14.7739	16.7599	16.9962	8.0982
14.8452	17.3593	17.1116	8.0958
14.9164	17.4788	17.2244	8.09347
14.9876	17.3416	17.3345	8.09119
15.0588	17.4738	17.4416	8.08897
15.1301	17.4074	17.5452	8.0868
15.2013	17.6208	17.6453	8.08468
15.2726	17.6313	17.7412	8.08262
15.3438	17.4405	17.8329	8.08061
15.415	17.6629	17.9199	8.07864
15.4863	17.9388	18.002	8.07672
15.5575	18.1787	18.0787	8.07485
15.6287	17.9534	18.1498	8.07303
15.6999	18.2433	18.215	8.07125
15.7712	18.0828	18.274	8.06951
15.8424	18.0907	18.3264	8.06782
15.9137	18.0739	18.3721	8.06617
15.9849	18.1512	18.4106	8.06455
16.0561	18.5748	18.4419	8.06298
16.1273	18.387	18.4657	8.06144
16.1986	18.3261	18.4817	8.05995
16.2698	18.5837	18.4899	8.05849
16.341	18.5392	18.4901	8.05706
16.4123	18.4334	18.4822	8.05567
16.4835	18.3279	18.466	8.05431
16.5547	18.1696	18.4417	8.05299
16.626	19.004	18.4091	8.0517
16.6972	18.3518	18.3682	8.05044
16.7684	18.5628	18.3193	8.04921
16.8397	18.0718	18.2623	8.04801
16.9109	18.0814	18.1973	8.04684
16.9821	18.2654	18.1245	8.0457
17.0534	17.9388	18.0442	8.04458
17.1246	18.277	17.9565	8.0435
17.1958	18.3974	17.8616	8.04243
17.2671	17.8762	17.7599	8.0414
17.3383	17.7335	17.6516	8.04039
17.4095	17.8776	17.537	8.03941
17.4808	17.6812	17.4165	8.03845
17.552	17.146	17.2903	8.03751
17.6232	17.551	17.1588	8.0366
17.6945	17.1394	17.0224	8.0357
17.7657	16.9648	16.8815	8.03483
17.8369	17.1181	16.7362	8.03398
17.9082	16.6495	16.5872	8.03316
17.9794	16.3963	16.4346	8.03235
18.0506	16.2185	16.2789	8.03156
18.1219	16.3562	16.1203	8.03079
18.1931	16.2609	15.9593	8.03004
18.2643	16.0564	15.7961	8.02931
18.3356	15.6497	15.6311	8.02859
18.4068	15.4875	15.4645	8.0279
18.478	15.6325	15.2968	8.02722
18.5493	15.3621	15.128	8.02655
18.6205	15.4806	14.9586	8.02591
18.6917	15.2077	14.7887	8.02527
18.763	14.439	14.6186	8.02466
18.8342	14.6336	14.4485	8.02406
18.9054	14.337	14.2786	8.02347
18.9767	14.1688	14.1092	8.0229
19.0479	14.1033	13.9403	8.02234
19.1191	13.8095	13.7722	8.0218
19.1904	13.4316	13.605	8.02126
19.2616	13.6208	13.4389	8.02075
19.3328	13.2042	13.2739	8.02024
19.4041	13.2894	13.1103	8.01975
19.4753	13.142	12.9481	8.01927
19.5465	12.7692	12.7873	8.0188
19.6178	12.4448	12.6281	8.01834
19.689	12.3882	12.4706	8.01789
19.7602	12.3322	12.3149	8.01745
19.8315	12.4279	12.1609	8.01703
19.9027	11.9912	12.0087	8.01661
19.9739	12.1286	11.8584	8.01621
20.0451	11.7616	11.7101	8.01581
20.1164	11.3905	11.5637	8.01543
20.1876	11.2794	11.4192	8.01505
20.2588	11.2286	11.2767	8.01469
20.3301	11.171	11.1363	8.01433
20.4013	10.993	10.9978	8.01398
20.4725	10.9578	10.8614	8.01364
20.5438	10.5601	10.727	8.01331
20.615	10.7227	10.5946	8.01298
20.6863	10.2724	10.4642	8.01266
20.7575	10.4049	10.3358	8.01236
20.8287	10.0652	10.2094	8.01205
20.9	9.8317	10.0849	8.01176
20.9712	9.79308	9.96246	8.01147
21.0424	9.76809	9.84193	8.01119
21.1136	9.76096	9.72333	8.01092
21.1849	9.56734	9.60663	8.01066
21.2561	9.52113	9.49182	8.0104
21.3273	9.19396	9.37888	8.01014
21.3986	9.25287	9.26777	8.0099
21.4698	9.03843	9.15847	8.00965
21.541	8.81539	9.05096	8.00942
21.6123	8.95078	8.94522	8.00919
21.6835	8.59732	8.84122	8.00897
21.7547	8.63115	8.73892	8.00875
21.826	8.47184	8.63831	8.00853
21.8972	8.28284	8.53936	8.00833
21.9684	8.32171	8.44204	8.00812
22.0397	8.18614	8.34632	8.00792
22.1109	8.14414	8.25218	8.00773
22.1821	8.03691	8.15958	8.00754
22.2534	7.78246	8.06851	8.00736
22.3246	7.85445	7.97894	8.00718
22.3958	7.89743	7.89083	8.007
22.4671	7.68074	7.80416	8.00683
22.5383	7.59641	7.71892	8.00667
22.6095	7.55072	7.63506	8.0065
22.6808	7.40648	7.55256	8.00635
22.752	7.16261	7.4714	8.00619
22.8232	7.32976	7.39156	8.00604
22.8945	7.19531	7.313	8.00589
22.9657	7.11721	7.23571	8.00575
23.0369	6.9503	7.15966	8.00561
23.1082	7.05733	7.08482	8.00547
23.1794	6.92104	7.01118	8.00534
23.2506	6.99372	6.93871	8.00521
23.3219	6.80172	6.86738	8.00508
23.3931	6.74299	6.79718	8.00496
23.4643	6.60844	6.72809	8.00484
23.5356	6.57769	6.66008	8.00472
23.6068	6.33315	6.59312	8.0046
23.678	6.40849	6.52721	8.00449
23.7493	6.32895	6.46232	8.00438
23.8205	6.3836	6.39843	8.00428
23.8917	6.20598	6.33552	8.00417
23.963	6.12203	6.27358	8.00407
24.0342	6.08832	6.21257	8.00397
24.1054	5.9794	6.15249	8.00387
24.1767	5.93652	6.09332	8.00378
24.2479	5.92179	6.03504	8.00369
24.3191	5.95892	5.97764	8.0036
24.3904	5.71046	5.92108	8.00351
24.4616	5.86388	5.86537	8.00342
24.5328	5.75725	5.81048	8.00334
24.6041	5.66673	5.7564	8.00326
24.6753	5.5093	5.70311	8.00318
24.7465	5.37315	5.6506	8.0031
24.8178	5.44307	5.59885	8.00303
24.889	5.38943	5.54785	8.00295
24.9602	5.38394	5.49758	8.00288
25.0315	5.29455	5.44803	8.00281
25.1027	5.21296	5.39919	8.00274
25.1739	5.27126	5.35104	8.00268
25.2452	5.11526	5.30357	8.00261
25.3164	5.15493	5.25677	8.00255
25.3876	5.16538	5.21062	8.00248
25.4589	5.07854	5.16512	8.00242
25.5301	4.92537	5.12024	8.00237
25.6013	4.9364	5.07599	8.00231
25.6726	4.99168	5.03234	8.00225
25.7438	4.87899	4.98929	8.0022
25.815	4.85001	4.94683	8.00214
25.8863	4.71022	4.90494	8.00209
25.9575	4.79917	4.86361	8.00204
26.0287	4.82751	4.82284	8.00199
26.0999	4.57233	4.78262	8.00194
26.1712	4.55714	4.74292	8.00189
26.2424	4.5923	4.70376	8.00185
26.3136	4.70237	4.66511	8.0018
26.3849	4.56632	4.62696	8.00176
26.4561	4.51692	4.58932	8.00172
26.5273	4.43931	4.55216	8.00167
26.5986	4.39505	4.51548	8.00163
26.6698	4.39915	4.47928	8.00159
26.741	4.46269	4.44354	8.00155
26.8123	4.30735	4.40825	8.00152
26.8835	4.31013	4.37341	8.00148
26.9547	4.20542	4.33902	8.00144
27.026	4.23367	4.30505	8.00141
27.0972	4.26338	4.27151	8.00137
27.1684	4.22615	4.23839	8.00134
27.2397	4.14207	4.20568	8.00131
27.3109	4.04829	4.17337	8.00128
27.3821	4.18559	4.14146	8.00125
27.4534	3.94509	4.10994	8.00121
27.5246	4.05866	4.0788	8.00119
27.5958	4.02737	4.04804	8.00116
27.6671	3.98422	4.01766	8.00113
27.7383	3.92089	3.98763	8.0011
27.8095	3.88098	3.95797	8.00107
27.8808	3.79309	3.92866	8.00105
27.952	3.77685	3.8997	8.00102
28.0232	3.89448	3.87108	8.001
28.0944	3.85746	3.84279	8.00097
28.1657	3.8763	3.81484	8.00095
28.2369	3.79868	3.78721	8.00093
28.3082	3.72179	3.7599	8.0009
28.3794	3.66393	3.73291	8.00088
28.4506	3.7212	3.70623	8.00086
28.5219	3.64581	3.67985	8.00084
28.5931	3.63461	3.65378	8.00082
28.6643	3.50398	3.628	8.0008
28.7355	3.63701	3.60251	8.00078
28.8068	3.50086	3.57731	8.00076
28.878	3.52866	3.55239	8.00074
28.9492	3.55587	3.52775	8.00072
29.0205	3.52876	3.50338	8.00071
29.0917	3.4752	3.47928	8.00069
29.1629	3.46052	3.45545	8.00067
29.2342	3.37374	3.43187	8.00066
29.3054	3.31294	3.40856	8.00064
29.3766	3.40969	3.3855	8.00062
29.4479	3.42593	3.36269	8.00061
29.5191	3.33082	3.34012	8.00059
29.5903	3.35203	3.3178	8.00058
29.6616	3.30305	3.29572	8.00057
29.7328	3.21262	3.27387	8.00055
29.804	3.26731	3.25225	8.00054
29.8753	3.26947	3.23086	8.00052
29.9465	3.25714	3.2097	8.00051
30.0177	3.24276	3.18876	8.0005
30.089	3.14639	3.16804	8.00049
30.1602	3.12559	3.14753	8.00048
30.2314	3.17924	3.12723	8.00046
30.3027	3.06947	3.10715	8.00045
30.3739	3.06031	3.08727	8.00044
30.4451	3.10349	3.06759	8.00043
30.5164	3.10977	3.04812	8.00042
30.5876	3.08033	3.02884	8.00041
30.6588	3.05717	3.00976	8.0004
30.73	3.05132	2.99087	8.00039
30.8013	3.04604	2.97216	8.00038
30.8725	3.02979	2.95365	8.00037
30.9438	2.99572	2.93532	8.00036
31.015	2.99146	2.91717	8.00035
31.0862	2.95681	2.8992	8.00035
31.1575	2.95964	2.88141	8.00034
31.2287	2.84851	2.86379	8.00033
31.2999	2.86273	2.84635	8.00032
31.3712	2.82119	2.82907	8.00031
31.4424	2.87862	2.81196	8.00031
31.5136	2.84472	2.79502	8.0003
31.5848	2.84359	2.77824	8.00029
31.6561	2.83768	2.76162	8.00028
31.7273	2.78752	2.74515	8.00028
31.7985	2.77942	2.72885	8.00027
31.8698	2.73938	2.7127	8.00026
31.941	2.82334	2.6967	8.00026
32.0122	2.74842	2.68086	8.00025
32.0835	2.68827	2.66516	8.00024
32.1547	2.74417	2.6496	8.00024
32.2259	2.72548	2.6342	8.00023
32.2972	2.64248	2.61893	8.00023
32.3684	2.66827	2.60381	8.00022
32.4396	2.67412	2.58882	8.00022
32.5109	2.65689	2.57398	8.00021
32.5821	2.60736	2.55926	8.00021
32.6533	2.60558	2.54469	8.0002
32.7246	2.62852	2.53024	8.0002
32.7958	2.54817	2.51593	8.00019
32.867	2.55579	2.50174	8.00019
32.9383	2.52511	2.48768	8.00018
33.0095	2.6266	2.47375	8.00018
33.0807	2.52975	2.45994	8.00017
33.152	2.47776	2.44626	8.00017
33.2232	2.51705	2.43269	8.00016
33.2944	2.44777	2.41925	8.00016
33.3657	2.50059	2.40592	8.00016
33.4369	2.47937	2.39271	8.00015
33.5081	2.51219	2.37961	8.00015
33.5793	2.48077	2.36663	8.00015
33.6506	2.50459	2.35377	8.00014
33.7218	2.43877	2.34101	8.00014
33.7931	2.3436	2.32836	8.00014
33.8643	2.42598	2.31582	8.00013
33.9355	2.39628	2.30339	8.00013
34.0067	2.3604	2.29107	8.00013
34.078	2.41611	2.27885	8.00012
34.1492	2.33958	2.26673	8.00012
34.2204	2.29344	2.25471	8.00012
34.2917	2.32058	2.2428	8.00011
34.3629	2.3598	2.23099	8.00011
34.4341	2.29227	2.21927	8.00011
34.5054	2.27257	2.20766	8.00011
34.5766	2.23829	2.19613	8.0001
34.6478	2.32527	2.18471	8.0001
34.7191	2.29141	2.17338	8.0001
34.7903	2.24326	2.16214	8.0001
34.8615	2.245	2.15099	8.00009
34.9328	2.28737	2.13994	8.00009
35.004	2.28205	2.12898	8.00009
35.0752	2.25726	2.1181	8.00009
35.1465	2.17787	2.10731	8.00008
35.2177	2.1363	2.09661	8.00008
35.2889	2.22009	2.086	8.00008
35.3602	2.25438	2.07547	8.00008
35.4314	2.18492	2.06502	8.00008
35.5026	2.18176	2.05466	8.00007
35.5739	2.18181	2.04438	8.00007
35.6451	2.13972	2.03418	8.00007
35.7163	2.19492	2.02407	8.00007
35.7876	2.18669	2.01403	8.00007
35.8588	2.08726	2.00407	8.00007
35.93	2.1405	1.99419	8.00006
36.0012	2.08318	1.98438	8.00006
36.0725	2.06026	1.97466	8.00006
36.1437	2.10626	1.965	8.00006
36.215	2.13908	1.95543	8.00006
36.2862	2.14954	1.94592	8.00006
36.3574	2.03498	1.93649	8.00006
36.4286	2.11937	1.92713	8.00005
36.4999	2.03313	1.91784	8.00005

## Sheet: Fig. S5
Freq. (kHz)	Phase_base (deg)	Phase_free_end (deg)
1.001	-0.01661	-0.01452
1.501	-0.025	-0.02186
2.001	-0.03349	-0.0293
2.501	-0.04211	-0.03688
3.001	-0.0509	-0.04463
3.501	-0.05991	-0.05259
4.001	-0.06917	-0.0608
4.501	-0.07873	-0.06932
5.001	-0.08865	-0.07819
5.501	-0.09898	-0.08747
6.001	-0.10979	-0.09723
6.501	-0.12115	-0.10755
7.001	-0.13315	-0.1185
7.501	-0.14589	-0.13019
8.001	-0.15948	-0.14273
8.501	-0.17406	-0.15626
9.001	-0.18979	-0.17094
9.501	-0.20686	-0.18696
10.001	-0.22551	-0.20455
10.501	-0.24601	-0.224
11.001	-0.26872	-0.24565
11.501	-0.29406	-0.26994
12.001	-0.32257	-0.2974
12.501	-0.35494	-0.32871
13.001	-0.39203	-0.36473
13.501	-0.43495	-0.40659
14.001	-0.48515	-0.45572
14.501	-0.5485	-0.51802
15.001	-0.6249	-0.59338
15.501	-0.71229	-0.67969
16.001	-0.81816	-0.78449
16.501	-0.94613	-0.91137
17.001	-1.09862	-1.06279
17.501	-1.27468	-1.23781
18.001	-1.46763	-1.42971
18.501	-1.66507	-1.62603
19.001	-1.85261	-1.81247
19.501	-2.01982	-1.97861
20.001	-2.16245	-2.1201
20.501	-2.28117	-2.23775
21.001	-2.37912	-2.33459
21.501	-2.45996	-2.41432
22.001	-2.52709	-2.48033
22.501	-2.58333	-2.53546
23.001	-2.63092	-2.58193
23.501	-2.6716	-2.62147
24.001	-2.7067	-2.65543
24.501	-2.73725	-2.68485
25.001	-2.7641	-2.71054
25.501	-2.78785	-2.73313
26.001	-2.80901	-2.75313
26.501	-2.82801	-2.77094
27.001	-2.84514	-2.7869
27.501	-2.8607	-2.80126
28.001	-2.87488	-2.81424
28.501	-2.88788	-2.82602
29.001	-2.89984	-2.83676
29.501	-2.9109	-2.84657
30.001	-2.92114	-2.85556
30.501	-2.93068	-2.86383
31.001	-2.93958	-2.87146
31.501	-2.94791	-2.87849
32.001	-2.95573	-2.88501
32.501	-2.96309	-2.89104
33.001	-2.97004	-2.89664
33.501	-2.9766	-2.90185
34.001	-2.98283	-2.9067
34.501	-2.98874	-2.91121
35.001	-2.99436	-2.91541
35.501	-2.99973	-2.91932
36.001	-3.00484	-2.92297
36.501	-3.00974	-2.92637
37.001	-3.01443	-2.92954
37.501	-3.01893	-2.93249
38.001	-3.02325	-2.93523
38.501	-3.0274	-2.93778
39.001	-3.03141	-2.94014
39.501	-3.03527	-2.94232
40.001	-3.039	-2.94433
40.501	-3.0426	-2.94618
41.001	-3.04609	-2.94787
41.501	-3.04947	-2.94941
42.001	-3.05274	-2.9508
42.501	-3.05592	-2.95205
43.001	-3.05902	-2.95315
43.501	-3.06202	-2.95411
44.001	-3.06495	-2.95494
44.501	-3.0678	-2.95562
45.001	-3.07058	-2.95617
45.501	-3.07329	-2.95658
46.001	-3.07594	-2.95686
46.501	-3.07853	-2.95699
47.001	-3.08107	-2.95698
47.501	-3.08355	-2.95683
48.001	-3.08598	-2.95653
48.501	-3.08837	-2.95608
49.001	-3.09071	-2.95547
49.501	-3.09301	-2.9547

## Sheet: Fig. S6
	Amplitude correction					Phase correction
Frequency (khz)	Rect (theo)	Rect (simul)	Triangular		Frequency (khz)	Rect (theo)	Rect (simul)	Triangular
1.001	1.10656	1.11157	1.20291		1.001	0.000137051	7.9747e-05	0.2663
1.501	1.10607	1.11108	1.20199		1.501	0.00765	0.00749	0.35584
2.001	1.10538	1.11041	1.2007		2.001	0.01816	0.01767	0.44534
2.501	1.1045	1.10952	1.19905		2.501	0.03168	0.0313	0.53482
3.001	1.10342	1.10847	1.19704		3.001	0.04819	0.04742	0.62426
3.501	1.10215	1.10721	1.19467		3.501	0.06769	0.06692	0.71365
4.001	1.10069	1.10576	1.19194		4.001	0.09019	0.08894	0.80299
4.501	1.09904	1.10412	1.18885		4.501	0.11566	0.11393	0.89228
5.001	1.09719	1.1023	1.18542		5.001	0.14413	0.14219	0.98149
5.501	1.09516	1.10028	1.18163		5.501	0.17556	0.17286	1.07064
6.001	1.09293	1.09807	1.1775		6.001	0.20997	0.20717	1.15971
6.501	1.09052	1.09568	1.17303		6.501	0.24735	0.24384	1.24869
7.001	1.08792	1.0931	1.16823		7.001	0.28768	0.28333	1.3376
7.501	1.08514	1.09035	1.16309		7.501	0.33097	0.32644	1.42642
8.001	1.08217	1.08742	1.15762		8.001	0.3772	0.37168	1.51514
8.501	1.07903	1.08429	1.15184		8.501	0.42637	0.42054	1.60378
9.001	1.0757	1.08099	1.14574		9.001	0.47847	0.4717	1.69232
9.501	1.0722	1.07752	1.13932		9.501	0.53349	0.5261	1.78077
10.001	1.06852	1.07388	1.13261		10.001	0.59142	0.58325	1.86912
10.501	1.06467	1.07007	1.12559		10.501	0.65226	0.64334	1.95739
11.001	1.06065	1.06608	1.11829		11.001	0.716	0.70597	2.04556
11.501	1.05646	1.06193	1.1107		11.501	0.78263	0.77166	2.13365
12.001	1.0521	1.05761	1.10283		12.001	0.85213	0.8402	2.22166
12.501	1.04758	1.05314	1.09469		12.501	0.9245	0.91156	2.30959
13.001	1.0429	1.0485	1.08628		13.001	0.99974	0.98536	2.39746
13.501	1.03807	1.0437	1.07762		13.501	1.07782	1.06273	2.48527
14.001	1.03307	1.03875	1.06871		14.001	1.15875	1.14219	2.57302
14.501	1.02792	1.03363	1.05956		14.501	1.24251	1.22576	2.66073
15.001	1.02263	1.02839	1.05017		15.001	1.3291	1.31036	2.74842
15.501	1.01718	1.02298	1.04056		15.501	1.4185	1.39819	2.83609
16.001	1.0116	1.01745	1.03073		16.001	1.51071	1.48913	2.92375
16.501	1.00587	1.01177	1.02069		16.501	1.60572	1.58326	3.01143
17.001	1	1.00595	1.01044		17.001	1.70352	1.68018	3.09915
17.501	0.994	1	1		17.501	1.8041	1.77927	3.18691
18.001	0.98786	0.99392	0.98937		18.001	1.90746	1.88078	3.27474
18.501	0.9816	0.9877	0.97857		18.501	2.01359	1.98595	3.36295
19.001	0.97522	0.98135	0.96759		19.001	2.12248	2.09138	3.4507
19.501	0.96871	0.97491	0.95646		19.501	2.23413	2.20254	3.53918
20.001	0.96208	0.96833	0.94516		20.001	2.34853	2.31569	3.62718
20.501	0.95534	0.96164	0.93373		20.501	2.46568	2.43059	3.71592
21.001	0.94848	0.95482	0.92215		21.001	2.58558	2.54823	3.80459
21.501	0.94152	0.94792	0.91044		21.501	2.70821	2.6693	3.89367
22.001	0.93445	0.94091	0.89861		22.001	2.83359	2.79267	3.98291
22.501	0.92728	0.9338	0.88666		22.501	2.9617	2.91903	4.07265
23.001	0.92001	0.92658	0.87461		23.001	3.09255	3.04787	4.16285
23.501	0.91265	0.91927	0.86246		23.501	3.22614	3.17955	4.25327
24.001	0.9052	0.91187	0.85022		24.001	3.36247	3.31346	4.34425
24.501	0.89765	0.90438	0.83789		24.501	3.50154	3.45031	4.43567
25.001	0.89003	0.8968	0.82548		25.001	3.64336	3.59006	4.52764
25.501	0.88232	0.88915	0.813		25.501	3.78794	3.73225	4.62029
26.001	0.87453	0.88142	0.80047		26.001	3.93527	3.87719	4.71362
26.501	0.86667	0.8736	0.78787		26.501	4.08537	4.02494	4.80765
27.001	0.85874	0.86573	0.77523		27.001	4.23825	4.1754	4.90252
27.501	0.85074	0.85778	0.76254		27.501	4.39392	4.32851	4.99819
28.001	0.84268	0.84977	0.74982		28.001	4.55238	4.48445	5.0948
28.501	0.83456	0.8417	0.73707		28.501	4.71367	4.64298	5.19244
29.001	0.82638	0.83357	0.72429		29.001	4.87778	4.80433	5.29117
29.501	0.81814	0.82539	0.7115		29.501	5.04475	4.96859	5.39103
30.001	0.80985	0.81716	0.6987		30.001	5.21458	5.13548	5.49215
30.501	0.80152	0.80887	0.68589		30.501	5.38731	5.30526	5.59462
31.001	0.79314	0.80054	0.67309		31.001	5.56295	5.47789	5.69855
31.501	0.78472	0.79217	0.66029		31.501	5.74153	5.65343	5.80402
32.001	0.77626	0.78376	0.6475		32.001	5.92309	5.83168	5.91115
32.501	0.76777	0.77532	0.63473		32.501	6.10764	6.01298	6.02008
33.001	0.75925	0.76684	0.62198		33.001	6.29523	6.19721	6.1309
33.501	0.75069	0.75833	0.60926		33.501	6.48589	6.38441	6.24375
34.001	0.74211	0.74979	0.59657		34.001	6.67966	6.5746	6.35878
34.501	0.73351	0.74124	0.58392		34.501	6.87658	6.76781	6.47615
35.001	0.72489	0.73265	0.5713		35.001	7.07669	6.96423	6.59602
35.501	0.71625	0.72406	0.55874		35.501	7.28004	7.16363	6.71855
36.001	0.70759	0.71545	0.54622		36.001	7.48669	7.36638	6.84392
36.501	0.69893	0.70682	0.53376		36.501	7.69668	7.57228	6.97235
37.001	0.69025	0.69818	0.52135		37.001	7.91007	7.78143	7.10405
37.501	0.68157	0.68954	0.50901		37.501	8.12693	7.99397	7.23922
38.001	0.67289	0.68089	0.49673		38.001	8.34731	8.20988	7.37813
38.501	0.6642	0.67224	0.48452		38.501	8.57129	8.42921	7.52104
39.001	0.65551	0.66359	0.47237		39.001	8.79893	8.6521	7.66824
39.501	0.64683	0.65495	0.46031		39.501	9.03032	8.87862	7.82003
40.001	0.63816	0.64631	0.44832		40.001	9.26554	9.10881	7.97673
40.501	0.6295	0.63767	0.43642		40.501	9.50466	9.34279	8.13872
41.001	0.62084	0.62905	0.42459		41.001	9.74778	9.58051	8.30639
41.501	0.6122	0.62044	0.41286		41.501	9.995	9.82226	8.48017
42.001	0.60358	0.61184	0.40121		42.001	10.2464	10.0679	8.6605
42.501	0.59497	0.60327	0.38966		42.501	10.5021	10.3178	8.84792
43.001	0.58638	0.5947	0.37819		43.001	10.7622	10.5718	9.04298
43.501	0.57782	0.58616	0.36683		43.501	11.0269	10.8301	9.24627
44.001	0.56928	0.57765	0.35556		44.001	11.2962	11.093	9.45848
44.501	0.56076	0.56916	0.34439		44.501	11.5703	11.3604	9.68036
45.001	0.55228	0.56069	0.33333		45.001	11.8493	11.6324	9.9127
45.501	0.54382	0.55226	0.32237		45.501	12.1334	11.9093	10.1564
46.001	0.5354	0.54385	0.31151		46.001	12.4227	12.1912	10.4125
46.501	0.52701	0.53548	0.30077		46.501	12.7173	12.4782	10.6822
47.001	0.51866	0.52714	0.29013		47.001	13.0176	12.7703	10.9666
47.501	0.51034	0.51884	0.2796		47.501	13.3235	13.068	11.2672
48.001	0.50206	0.51057	0.26919		48.001	13.6353	13.3713	11.5855
48.501	0.49382	0.50235	0.25889		48.501	13.9533	13.6803	11.9234
49.001	0.48563	0.49416	0.24871		49.001	14.2775	13.9954	12.2829
49.501	0.47748	0.48602	0.23865		49.501	14.6083	14.3165	12.6663
							--	--
								--

## Sheet: Fig. S7
Structual Damping						Polynom + Osc						Polynom						Power-law
Freq (kHz)	g'	g''	g' extr	g'' extr		Freq (kHz)	g'	g''	g' extr	g'' extr		Freq (kHz)	g'	g''	g' extr	g'' extr		Freq (kHz)	g'	g''	g' extr	g'' extr
1	0.0625	0.0454	0.06249	0.04541		1	5.56226e-05	3.58012e-07	5.56221e-05	3.58176e-07		1	5.92492e-05	5.85159e-06	5.92486e-05	5.85172e-06		1	0.00237	0.000969287	0.00237	0.000969318
1.39	0.0702	0.05293	0.07013	0.05286		1.39	0.000101701	1.84771e-06	0.000101198	1.82257e-06		1.39	0.000115125	1.58492e-05	0.000114474	1.57155e-05		1.39	0.00254	0.0011	0.00253	0.0011
1.78	0.07659	0.05964	0.07647	0.05952		1.78	0.000154008	6.24718e-06	0.000152939	6.11512e-06		1.78	0.000189391	3.34417e-05	0.000187723	3.30022e-05		1.78	0.00267	0.00121	0.00267	0.00121
2.17	0.08212	0.06583	0.08196	0.06565		2.17	0.000206131	1.63576e-05	0.000204631	1.59379e-05		2.17	0.000282047	6.07758e-05	0.000278996	5.97947e-05		2.17	0.00278	0.00132	0.00278	0.00132
2.56	0.08703	0.07164	0.08684	0.07142		2.56	0.000251413	3.60404e-05	0.000249811	3.50136e-05		2.56	0.000393091	9.99975e-05	0.000388292	9.81755e-05		2.56	0.00288	0.00142	0.00288	0.00142
2.95	0.09148	0.07716	0.09126	0.0769		2.95	0.00028369	7.00486e-05	0.000282465	6.79291e-05		2.95	0.000522527	0.000153254	0.000515611	0.000150228		2.95	0.00297	0.00152	0.00297	0.00152
3.34	0.09555	0.08246	0.09531	0.08216		3.34	0.000298043	0.000123683	0.000297746	0.000119814		3.34	0.000670354	0.000222691	0.000660954	0.000218033		3.34	0.00305	0.00162	0.00305	0.00161
3.73	0.09933	0.08757	0.09907	0.08723		3.73	0.000291485	0.000202287	0.000292643	0.000195867		3.73	0.000836571	0.000310456	0.00082432	0.000303676		3.73	0.00313	0.00171	0.00312	0.0017
4.12	0.10286	0.09254	0.10258	0.09215		4.12	0.000263583	0.000310631	0.000266552	0.000300774		4.12	0.00102	0.000418695	0.00101	0.000409237		4.12	0.0032	0.0018	0.00319	0.00179
4.51	0.10617	0.09737	0.10588	0.09695		4.51	0.000216871	0.000452208	0.000221709	0.000438044		4.51	0.00122	0.000549555	0.00121	0.000536801		4.51	0.00326	0.00189	0.00325	0.00188
4.9	0.10931	0.10209	0.109	0.10163		4.9	0.00015711	0.000628559	0.00016343	0.000609357		4.9	0.00145	0.000705182	0.00142	0.000688449		4.9	0.00332	0.00198	0.00331	0.00197
5.29	0.11228	0.10671	0.11196	0.10622		5.29	9.32749e-05	0.000838624	0.000100135	0.000813947		5.29	0.00169	0.000887721	0.00166	0.000866264		5.29	0.00338	0.00206	0.00337	0.00205
5.68	0.11512	0.11125	0.11478	0.11072		5.68	3.73159e-05	0.00108	4.31382e-05	0.00105		5.68	0.00194	0.0011	0.00191	0.00107		5.68	0.00343	0.00215	0.00342	0.00214
6.07	0.11783	0.11571	0.11748	0.11515		6.07	3.66382e-06	0.00134	6.19497e-06	0.00131		6.07	0.00222	0.00134	0.00218	0.00131		6.07	0.00348	0.00223	0.00347	0.00222
6.46	0.12043	0.1201	0.12007	0.11951		6.46	8.48114e-06	0.00161	4.82811e-06	0.00157		6.46	0.00252	0.00162	0.00247	0.00158		6.46	0.00353	0.00231	0.00352	0.0023
6.85	0.12294	0.12443	0.12256	0.1238		6.85	6.87285e-05	0.00188	5.54515e-05	0.00184		6.85	0.00283	0.00193	0.00278	0.00188		6.85	0.00358	0.00239	0.00357	0.00238
7.24	0.12535	0.12871	0.12495	0.12805		7.24	0.000201058	0.00213	0.000174338	0.0021		7.24	0.00316	0.00228	0.00311	0.00222		7.24	0.00362	0.00247	0.00361	0.00246
7.63	0.12767	0.13294	0.12727	0.13224		7.63	0.000420611	0.00235	0.000376486	0.00232		7.63	0.00351	0.00267	0.00345	0.0026		7.63	0.00366	0.00255	0.00366	0.00254
8.02	0.12992	0.13711	0.12951	0.13638		8.02	0.000739778	0.00251	0.000674447	0.00248		8.02	0.00388	0.0031	0.00381	0.00302		8.02	0.00371	0.00263	0.0037	0.00262
8.41	0.1321	0.14125	0.13168	0.14049		8.41	0.00117	0.0026	0.00108	0.00259		8.41	0.00427	0.00357	0.00419	0.00348		8.41	0.00375	0.00271	0.00374	0.0027
8.8	0.13422	0.14535	0.13379	0.14455		8.8	0.00171	0.0026	0.00159	0.00261		8.8	0.00467	0.0041	0.00459	0.00399		8.8	0.00379	0.00279	0.00378	0.00277
9.19	0.13628	0.1494	0.13583	0.14858		9.19	0.00235	0.00251	0.00221	0.00254		9.19	0.00509	0.00467	0.005	0.00454		9.19	0.00382	0.00287	0.00382	0.00285
9.58	0.13828	0.15343	0.13782	0.15257		9.58	0.0031	0.00232	0.00293	0.00237		9.58	0.00554	0.00529	0.00544	0.00514		9.58	0.00386	0.00294	0.00385	0.00293
9.97	0.14022	0.15742	0.13976	0.15653		9.97	0.00394	0.00205	0.00374	0.00212		9.97	0.006	0.00596	0.00589	0.0058		9.97	0.0039	0.00302	0.00389	0.003
10.36	0.14212	0.16138	0.14165	0.16046		10.36	0.00483	0.0017	0.00461	0.00179		10.36	0.00648	0.00669	0.00636	0.00651		10.36	0.00393	0.00309	0.00392	0.00308
10.75	0.14397	0.16532	0.14349	0.16436		10.75	0.00576	0.0013	0.00553	0.0014		10.75	0.00697	0.00747	0.00685	0.00727		10.75	0.00397	0.00317	0.00396	0.00315
11.14	0.14579	0.16922	0.1453	0.16824		11.14	0.0067	0.000877983	0.00646	0.000985819		11.14	0.00749	0.00832	0.00735	0.00809		11.14	0.004	0.00324	0.00399	0.00323
11.53	0.14755	0.17311	0.14706	0.17209		11.53	0.0076	0.000489271	0.00736	0.000588765		11.53	0.00802	0.00922	0.00788	0.00897		11.53	0.00403	0.00332	0.00402	0.0033
11.92	0.14928	0.17696	0.14878	0.17592		11.92	0.00842	0.000181612	0.0082	0.00025655		11.92	0.00858	0.01019	0.00842	0.00991		11.92	0.00406	0.00339	0.00405	0.00337
12.31	0.15098	0.1808	0.15046	0.17973		12.31	0.00914	1.38429e-05	0.00894	4.47795e-05		12.31	0.00915	0.01122	0.00898	0.01092		12.31	0.0041	0.00347	0.00409	0.00345
12.7	0.15264	0.18461	0.15212	0.18351		12.7	0.0097	4.84173e-05	0.00955	1.33726e-05		12.7	0.00974	0.01233	0.00956	0.01199		12.7	0.00413	0.00354	0.00412	0.00352
13.09	0.15426	0.18841	0.15373	0.18728		13.09	0.01008	0.000348311	0.00998	0.000223639		13.09	0.01034	0.0135	0.01015	0.01313		13.09	0.00416	0.00361	0.00415	0.00359
13.48	0.15586	0.19218	0.15532	0.19102		13.48	0.01025	0.000973261	0.01021	0.000734865		13.48	0.01097	0.01474	0.01077	0.01433		13.48	0.00419	0.00369	0.00418	0.00366
13.87	0.15742	0.19594	0.15688	0.19475		13.87	0.01019	0.00198	0.01023	0.0016		13.87	0.01161	0.01606	0.0114	0.01561		13.87	0.00421	0.00376	0.0042	0.00374
14.26	0.15896	0.19968	0.15841	0.19846		14.26	0.00989	0.0034	0.01001	0.00286		14.26	0.01228	0.01745	0.01205	0.01697		14.26	0.00424	0.00383	0.00423	0.00381
14.65	0.16046	0.2034	0.15991	0.20215		14.65	0.00936	0.00526	0.00957	0.00456		14.65	0.01296	0.01893	0.01272	0.0184		14.65	0.00427	0.0039	0.00426	0.00388
15.04	0.16194	0.2071	0.16139	0.20583		15.04	0.00861	0.00758	0.0089	0.00669		15.04	0.01366	0.02048	0.0134	0.01991		15.04	0.0043	0.00398	0.00429	0.00395
15.43	0.16339	0.21079	0.16284	0.2095		15.43	0.00766	0.01033	0.00803	0.00926		15.43	0.01438	0.02211	0.01411	0.0215		15.43	0.00432	0.00405	0.00431	0.00402
15.82	0.16482	0.21447	0.16427	0.21314		15.82	0.00657	0.01347	0.007	0.01223		15.82	0.01511	0.02384	0.01483	0.02317		15.82	0.00435	0.00412	0.00434	0.00409
16.21	0.16622	0.21814	0.16568	0.21678		16.21	0.00538	0.01695	0.00585	0.01556		16.21	0.01587	0.02564	0.01557	0.02492		16.21	0.00438	0.00419	0.00437	0.00416
16.6	0.1676	0.22179	0.16706	0.2204		16.6	0.00415	0.02067	0.00464	0.01916		16.6	0.01664	0.02754	0.01633	0.02677		16.6	0.0044	0.00426	0.00439	0.00423
16.99	0.16896	0.22543	0.16843	0.22401		16.99	0.00296	0.02452	0.00344	0.02293		16.99	0.01743	0.02953	0.0171	0.0287		16.99	0.00443	0.00433	0.00442	0.0043
17.38	0.1703	0.22907	0.16977	0.2276		17.38	0.00187	0.02837	0.00231	0.02676		17.38	0.01824	0.03161	0.0179	0.03072		17.38	0.00445	0.0044	0.00444	0.00437
17.77	0.17161	0.2327	0.17109	0.23119		17.77	0.000972389	0.03207	0.00133	0.0305		17.77	0.01907	0.03379	0.01871	0.03284		17.77	0.00448	0.00447	0.00447	0.00444
18.16	0.17291	0.23633	0.1724	0.23476		18.16	0.000332355	0.03547	0.00057494	0.03401		18.16	0.01992	0.03606	0.01954	0.03505		18.16	0.0045	0.00454	0.00449	0.00451
18.55	0.1742	0.23994	0.17369	0.23832		18.55	2.19622e-05	0.0384	0.000114127	0.03714		18.55	0.02078	0.03844	0.02039	0.03735		18.55	0.00453	0.00461	0.00451	0.00458
18.94	0.17548	0.24354	0.17495	0.24187		18.94	0.000102199	0.04073	1.08644e-05	0.03974		18.94	0.02167	0.04092	0.02125	0.03976		18.94	0.00455	0.00468	0.00454	0.00465
19.33	0.17675	0.24713	0.17621	0.24541		19.33	0.000621192	0.04231	0.000317847	0.04166		19.33	0.02257	0.0435	0.02214	0.04226		19.33	0.00457	0.00475	0.00456	0.00472
19.72	0.178	0.2507	0.17744	0.24894		19.72	0.00161	0.04302	0.00107	0.04278		19.72	0.02349	0.04619	0.02304	0.04487		19.72	0.0046	0.00482	0.00458	0.00479
20.11	0.17924	0.25427	0.17866	0.25246		20.11	0.00309	0.0428	0.0023	0.04302		20.11	0.02443	0.04899	0.02396	0.04759		20.11	0.00462	0.00489	0.00461	0.00486
20.5	0.18046	0.25782	0.17987	0.25598		20.5	0.00504	0.04159	0.004	0.04231		20.5	0.02539	0.05189	0.0249	0.05041		20.5	0.00464	0.00496	0.00463	0.00493
20.89	0.18167	0.26135	0.18106	0.25948		20.89	0.00745	0.0394	0.00616	0.04063		20.89	0.02637	0.05491	0.02586	0.05335		20.89	0.00466	0.00503	0.00465	0.00499
21.28	0.18286	0.26488	0.18224	0.26297		21.28	0.01025	0.03629	0.00874	0.03801		21.28	0.02736	0.05805	0.02683	0.05639		21.28	0.00469	0.0051	0.00467	0.00506
21.67	0.18403	0.2684	0.1834	0.26646		21.67	0.01339	0.03237	0.01169	0.03453		21.67	0.02837	0.0613	0.02782	0.05955		21.67	0.00471	0.00517	0.0047	0.00513
22.06	0.1852	0.27191	0.18455	0.26993		22.06	0.01677	0.0278	0.01491	0.03033		22.06	0.0294	0.06467	0.02883	0.06282		22.06	0.00473	0.00524	0.00472	0.0052
22.45	0.18635	0.27541	0.18568	0.2734		22.45	0.02027	0.02279	0.01833	0.02558		22.45	0.03045	0.06817	0.02986	0.06621		22.45	0.00475	0.00531	0.00474	0.00527
22.84	0.18748	0.27891	0.1868	0.27686		22.84	0.02379	0.0176	0.02182	0.02051		22.84	0.03152	0.07178	0.03091	0.06972		22.84	0.00477	0.00537	0.00476	0.00533
23.23	0.1886	0.28239	0.18791	0.28032		23.23	0.0272	0.01253	0.02527	0.01538		23.23	0.03261	0.07553	0.03197	0.07336		23.23	0.00479	0.00544	0.00478	0.0054
23.62	0.18971	0.28587	0.18901	0.28376		23.62	0.03035	0.0079	0.02855	0.01051		23.62	0.03372	0.0794	0.03306	0.07711		23.62	0.00481	0.00551	0.0048	0.00547
24.01	0.19081	0.28934	0.1901	0.2872		24.01	0.03314	0.00406	0.03153	0.00622		24.01	0.03484	0.0834	0.03416	0.081		24.01	0.00483	0.00558	0.00482	0.00554
24.4	0.1919	0.29281	0.19117	0.29063		24.4	0.03542	0.00134	0.0341	0.00282		24.4	0.03598	0.08753	0.03527	0.08501		24.4	0.00486	0.00565	0.00484	0.0056
24.79	0.19297	0.29627	0.19224	0.29406		24.79	0.03711	5.71683e-05	0.03614	0.000652924		24.79	0.03714	0.0918	0.03641	0.08915		24.79	0.00488	0.00571	0.00486	0.00567
25.18	0.19403	0.29972	0.19329	0.29747		25.18	0.03811	0.000506848	0.03756	1.30399e-05		25.18	0.03832	0.0962	0.03757	0.09342		25.18	0.0049	0.00578	0.00488	0.00574
25.57	0.19508	0.30316	0.19433	0.30089		25.57	0.03836	0.00293	0.03828	0.00116		25.57	0.03952	0.10074	0.03874	0.09783		25.57	0.00492	0.00585	0.0049	0.0058
25.96	0.19613	0.3066	0.19537	0.30429		25.96	0.03783	0.00749	0.03825	0.00432		25.96	0.04073	0.10543	0.03993	0.10238		25.96	0.00494	0.00592	0.00492	0.00587
26.35	0.19716	0.31003	0.19639	0.30769		26.35	0.03652	0.01429	0.03744	0.00961		26.35	0.04197	0.11025	0.04114	0.10706		26.35	0.00495	0.00598	0.00494	0.00594
26.74	0.19818	0.31346	0.1974	0.31108		26.74	0.03446	0.02334	0.03588	0.01711		26.74	0.04322	0.11523	0.04236	0.11188		26.74	0.00497	0.00605	0.00496	0.006
27.13	0.19919	0.31688	0.1984	0.31447		27.13	0.03172	0.03453	0.03361	0.02679		27.13	0.04449	0.12035	0.04361	0.11685		27.13	0.00499	0.00612	0.00498	0.00607
27.52	0.20019	0.3203	0.1994	0.31785		27.52	0.0284	0.04768	0.0307	0.03852		27.52	0.04578	0.12561	0.04487	0.12196		27.52	0.00501	0.00619	0.005	0.00614
27.91	0.20119	0.32371	0.20038	0.32123		27.91	0.02463	0.06249	0.02726	0.05209		27.91	0.04709	0.13103	0.04615	0.12722		27.91	0.00503	0.00625	0.00502	0.0062
28.3	0.20217	0.32711	0.20136	0.3246		28.3	0.02058	0.07856	0.02342	0.06717		28.3	0.04842	0.13661	0.04745	0.13263		28.3	0.00505	0.00632	0.00503	0.00627
28.69	0.20314	0.33051	0.20232	0.32797		28.69	0.01641	0.09542	0.01935	0.08335		28.69	0.04976	0.14234	0.04877	0.13819		28.69	0.00507	0.00639	0.00505	0.00634
29.08	0.20411	0.33391	0.20328	0.33133		29.08	0.01233	0.11252	0.01523	0.10016		29.08	0.05113	0.14823	0.0501	0.1439		29.08	0.00509	0.00645	0.00507	0.0064
29.47	0.20507	0.3373	0.20423	0.33468		29.47	0.00853	0.12925	0.01125	0.11703		29.47	0.05251	0.15427	0.05146	0.14977		29.47	0.00511	0.00652	0.00509	0.00647
29.86	0.20602	0.34068	0.20518	0.33803		29.86	0.00522	0.14498	0.0076	0.13339		29.86	0.05391	0.16048	0.05283	0.15579		29.86	0.00512	0.00658	0.00511	0.00653
30.25	0.20696	0.34406	0.20611	0.34138		30.25	0.0026	0.15909	0.00448	0.1486		30.25	0.05533	0.16686	0.05422	0.16198		30.25	0.00514	0.00665	0.00512	0.0066
30.64	0.2079	0.34744	0.20704	0.34472		30.64	0.000821895	0.17096	0.00207	0.16207		30.64	0.05677	0.1734	0.05562	0.16833		30.64	0.00516	0.00672	0.00514	0.00666
31.03	0.20882	0.35081	0.20795	0.34805		31.03	4.6659e-05	0.18004	0.000529399	0.17321		31.03	0.05822	0.18011	0.05705	0.17484		31.03	0.00518	0.00678	0.00516	0.00673
31.42	0.20974	0.35417	0.20886	0.35138		31.42	0.000384069	0.18587	6.06594e-08	0.18151		31.42	0.0597	0.18699	0.05849	0.18151		31.42	0.00519	0.00685	0.00518	0.00679
31.81	0.21065	0.35754	0.20977	0.35471		31.81	0.00191	0.18809	0.000580009	0.18653		31.81	0.06119	0.19405	0.05995	0.18835		31.81	0.00521	0.00692	0.00519	0.00686
32.2	0.21156	0.3609	0.21067	0.35803		32.2	0.00464	0.18647	0.00233	0.18796		32.2	0.0627	0.20128	0.06143	0.19537		32.2	0.00523	0.00698	0.00521	0.00693
32.59	0.21246	0.36425	0.21155	0.36135		32.59	0.00856	0.18094	0.00527	0.1856		32.59	0.06423	0.20869	0.06293	0.20255		32.59	0.00525	0.00705	0.00523	0.00699
32.98	0.21335	0.3676	0.21244	0.36466		32.98	0.0136	0.17161	0.00936	0.17942		32.98	0.06578	0.21627	0.06444	0.20991		32.98	0.00526	0.00711	0.00525	0.00706
33.37	0.21423	0.37095	0.21331	0.36797		33.37	0.01964	0.15875	0.01453	0.16955		33.37	0.06735	0.22404	0.06598	0.21745		33.37	0.00528	0.00718	0.00526	0.00712
33.76	0.21511	0.37429	0.21418	0.37128		33.76	0.02651	0.14282	0.02065	0.15629		33.76	0.06894	0.232	0.06753	0.22516		33.76	0.0053	0.00724	0.00528	0.00719
34.15	0.21598	0.37763	0.21505	0.37458		34.15	0.03399	0.12443	0.02756	0.14011		34.15	0.07054	0.24014	0.0691	0.23305		34.15	0.00532	0.00731	0.0053	0.00725
34.54	0.21684	0.38096	0.2159	0.37788		34.54	0.04185	0.10436	0.03503	0.12162		34.54	0.07216	0.24846	0.07068	0.24113		34.54	0.00533	0.00738	0.00531	0.00731
34.93	0.2177	0.3843	0.21675	0.38117		34.93	0.04981	0.08351	0.04284	0.10161		34.93	0.0738	0.25698	0.07229	0.24939		34.93	0.00535	0.00744	0.00533	0.00738
35.32	0.21855	0.38762	0.2176	0.38446		35.32	0.05758	0.06289	0.05071	0.08095		35.32	0.07546	0.26569	0.07391	0.25784		35.32	0.00537	0.00751	0.00535	0.00744
35.71	0.2194	0.39095	0.21843	0.38775		35.71	0.06488	0.04355	0.05836	0.06064		35.71	0.07714	0.2746	0.07555	0.26647		35.71	0.00538	0.00757	0.00536	0.00751
36.1	0.22024	0.39427	0.21927	0.39103		36.1	0.07142	0.02658	0.06552	0.0417		36.1	0.07884	0.2837	0.07721	0.2753		36.1	0.0054	0.00764	0.00538	0.00757
36.49	0.22107	0.39759	0.22009	0.39431		36.49	0.07693	0.01304	0.0719	0.0252		36.49	0.08056	0.293	0.07889	0.28432		36.49	0.00541	0.0077	0.00539	0.00764
36.88	0.2219	0.4009	0.22091	0.39759		36.88	0.08118	0.00392	0.07725	0.01214		36.88	0.08229	0.3025	0.08059	0.29353		36.88	0.00543	0.00777	0.00541	0.0077
37.27	0.22272	0.40421	0.22173	0.40086		37.27	0.08398	6.76652e-05	0.08136	0.00347		37.27	0.08404	0.31221	0.0823	0.30294		37.27	0.00545	0.00783	0.00543	0.00777
37.66	0.22354	0.40752	0.22254	0.40413		37.66	0.08518	0.00219	0.08402	2.98818e-05		37.66	0.08581	0.32212	0.08403	0.31255		37.66	0.00546	0.0079	0.00544	0.00783
38.05	0.22435	0.41082	0.22334	0.40739		38.05	0.08471	0.01079	0.08512	0.00247		38.05	0.0876	0.33224	0.08578	0.32236		38.05	0.00548	0.00796	0.00546	0.00789
38.44	0.22516	0.41412	0.22414	0.41065		38.44	0.08255	0.02611	0.08458	0.01127		38.44	0.08941	0.34257	0.08755	0.33238		38.44	0.00549	0.00803	0.00547	0.00796
38.83	0.22596	0.41742	0.22493	0.41391		38.83	0.07875	0.04815	0.08238	0.02666		38.83	0.09124	0.35311	0.08933	0.3426		38.83	0.00551	0.00809	0.00549	0.00802
39.22	0.22675	0.42072	0.22572	0.41717		39.22	0.07345	0.07662	0.07858	0.04862		39.22	0.09308	0.36387	0.09114	0.35303		39.22	0.00553	0.00816	0.0055	0.00809
39.61	0.22754	0.42401	0.2265	0.42042		39.61	0.06682	0.11094	0.07331	0.07687		39.61	0.09494	0.37484	0.09296	0.36366		39.61	0.00554	0.00822	0.00552	0.00815
		Amplitude (nm)						Phase (deg)
Freq. (kHz)	DoublePower	StructDamp	Maxwell	Polynom	Poly+Osc		Freq. (kHz)	DoublePower	StructDamp	Maxwell	Polynom	Poly+Osc
1	1.10095	1.52066	0.0389303	0.00167635	0.00156619		1	15.2116	22.7344	24.2347	3.80364	-1.46613
1.39	0.981618	1.39539	0.0455215	0.00273656	0.00239731		1.39	15.0893	21.7195	23.1557	5.25258	-1.52779
1.78	0.926611	1.34285	0.0526385	0.00407557	0.0032736		1.78	14.9238	20.7959	22.0687	6.67019	-1.00169
2.17	0.900689	1.32325	0.0601698	0.00571951	0.00411629		2.17	14.7158	19.9198	20.9713	8.04822	0.42009
2.56	0.890562	1.32146	0.0680877	0.00769898	0.00485343		2.56	14.4665	19.0684	19.861	9.37877	3.18929
2.95	0.890175	1.33054	0.0763991	0.0100497	0.00544474		2.95	14.1769	18.2282	18.7355	10.6544	7.95917
3.34	0.896481	1.34702	0.0851331	0.012814	0.0059233		3.34	13.8472	17.3902	17.5919	11.8681	15.5612
3.73	0.907788	1.36898	0.0943299	0.0160415	0.00645305		3.73	13.4775	16.548	16.4275	13.0131	26.6133
4.12	0.923152	1.39539	0.104044	0.0197903	0.00736143		4.12	13.0671	15.6963	15.2391	14.0832	40.4163
4.51	0.942018	1.42562	0.114334	0.024128	0.00903859		4.51	12.6153	14.831	14.0236	15.0725	54.2283
4.9	0.964081	1.45935	0.125272	0.0291328	0.0117294		4.9	12.1209	13.9485	12.7774	15.9754	65.1292
5.29	0.989207	1.49645	0.136941	0.0348966	0.0154618		5.29	11.5822	13.0453	11.4968	16.7865	72.154
5.68	1.01735	1.5369	0.149432	0.0415246	0.020132		5.68	10.9974	12.1183	10.1777	17.5006	75.7894
6.07	1.04858	1.58076	0.162851	0.0491405	0.0255806		6.07	10.3643	11.1643	8.81557	18.1124	76.8053
6.46	1.08302	1.6282	0.177319	0.0578876	0.0316206		6.46	9.68032	10.1802	7.4054	18.6166	75.7853
6.85	1.12086	1.67945	0.192981	0.0679351	0.0380594		6.85	8.94271	9.16267	5.94203	19.0081	73.0761
7.24	1.1623	1.7347	0.209987	0.0794753	0.0447274		7.24	8.14757	8.10801	4.41873	19.2804	68.8391
7.63	1.20767	1.79435	0.228524	0.0927396	0.0515396		7.63	7.29128	7.01243	2.82895	19.4275	63.1134
8.02	1.25728	1.85874	0.248803	0.107995	0.0585757		8.02	6.36956	5.87201	1.16522	19.4426	55.878
8.41	1.31158	1.92833	0.271072	0.125562	0.0661873		8.41	5.37727	4.68213	-0.58114	19.318	47.1371
8.8	1.37107	2.00369	0.295622	0.145814	0.0750867		8.8	4.30802	3.437	-2.42069	19.0441	37.0361
9.19	1.43626	2.08534	0.322777	0.169192	0.0863543		9.19	3.15691	2.13241	-4.36258	18.6129	25.9759
9.58	1.50782	2.17402	0.352932	0.196224	0.101303		9.58	1.91582	0.76119	-6.42007	18.0126	14.6127
9.97	1.58653	2.27051	0.386552	0.227536	0.121197		9.97	0.57614	-0.68392	-8.60764	17.23	3.68866
10.36	1.67323	2.37572	0.424173	0.263877	0.146982		10.36	-0.87152	-2.21128	-10.9413	16.2507	-6.21659
10.75	1.76897	2.49073	0.466436	0.306138	0.179153		10.75	-2.43857	-3.83066	-13.4398	15.0576	-14.8159
11.14	1.87494	2.61679	0.514106	0.355395	0.217755		11.14	-4.13823	-5.55377	-16.1251	13.6308	-22.0734
11.53	1.9925	2.75526	0.568067	0.41292	0.262416		11.53	-5.98533	-7.39343	-19.0219	11.948	-28.0893
11.92	2.12329	2.90787	0.629392	0.480257	0.312419		11.92	-7.99814	-9.36604	-22.1598	9.98232	-33.0026
12.31	2.26918	3.07648	0.699331	0.559237	0.366725		12.31	-10.1975	-11.4901	-25.5725	7.7034	-36.9298
12.7	2.43232	3.26324	0.779342	0.652046	0.424083		12.7	-12.6081	-13.7879	-29.2991	5.0758	-39.9331
13.09	2.61525	3.47072	0.871143	0.761263	0.483259		13.09	-15.2602	-16.2869	-33.3861	2.05863	-42.0004
13.48	2.82084	3.70171	0.976706	0.889916	0.543594		13.48	-18.1891	-19.0197	-37.8875	-1.39568	-43.0322
13.87	3.05231	3.95935	1.09823	1.04148	0.606147		13.87	-21.4394	-22.0275	-42.8681	-5.3435	-42.8482
14.26	3.31309	4.24683	1.23804	1.21982	0.675867		14.26	-25.0589	-25.3552	-48.3959	-9.84356	-41.2502
14.65	3.60677	4.56737	1.39849	1.42905	0.764826		14.65	-29.1112	-29.0623	-54.556	-14.9681	-38.2598
15.04	3.9365	4.92351	1.58154	1.67318	0.894637		15.04	-33.6688	-33.2175	-61.4421	-20.7961	-34.5089
15.43	4.30424	5.31622	1.78815	1.95538	1.09351		15.43	-38.8158	-37.9007	-69.1551	-27.4127	-31.4425
15.82	4.70936	5.74333	2.01727	2.2768	1.38511		15.82	-44.6465	-43.2013	-77.8011	-34.9057	-30.7458
16.21	5.14641	6.19726	2.26436	2.63473	1.77512		16.21	-51.2584	-49.2126	-87.4798	-43.358	-33.406
16.6	5.60179	6.66132	2.51921	3.0197	2.24368		16.6	-58.7356	-56.0137	-98.261	-52.8262	-39.4438
16.99	6.0509	7.10726	2.76454	3.41292	2.74634		16.99	-67.1277	-63.6506	-110.164	-63.322	-48.2978
17.38	6.4563	7.49383	2.97539	3.78445	3.22211		17.38	-76.4071	-72.0932	-123.106	-74.7657	-59.2135
17.77	6.77215	7.77246	3.12295	4.09612	3.60768		17.77	-86.4383	-81.2064	-136.878	-86.9601	-71.4553
18.16	6.95547	7.90004	3.18241	4.31037	3.8534		18.16	-96.9586	-90.7323	-151.123	-99.5756	-84.3637
18.55	6.98213	7.85563	3.14286	4.40313	3.93655		18.55	-107.616	-100.323	-165.388	-112.19	-97.3805
18.94	6.85664	7.64994	3.01238	4.37302	3.86545		18.94	-118.048	-109.624	-179.214	-124.381	-110.087
19.33	6.60858	7.3199	2.81418	4.23985	3.67154		19.33	-127.966	-118.35	-192.23	-135.809	-122.241
19.72	6.27902	6.91313	2.57707	4.03469	3.39527		19.72	-137.202	-126.335	-204.204	-146.271	-133.787
20.11	5.90694	6.4732	2.32682	3.78891	3.07388		20.11	-145.699	-133.527	-215.042	-155.688	-144.836
20.5	5.5219	6.03205	2.08185	3.52759	2.73581		20.5	-153.486	-139.958	-224.759	-164.082	-155.628
20.89	5.14309	5.6096	1.85325	3.26797	2.40079		20.89	-160.627	-145.7	-233.421	-171.52	-166.495
21.28	4.78118	5.21612	1.64624	3.02036	2.08226		21.28	-167.207	-150.843	-241.132	-178.099	-177.849
21.67	4.4412	4.85556	1.46233	2.79018	1.79064		21.67	-173.301	-155.478	-247.996	-183.919	-190.157
22.06	4.12468	4.52808	1.3008	2.57953	1.53568		22.06	-178.981	-159.686	-254.119	-189.074	-203.888
22.45	3.83126	4.23189	1.1598	2.38859	1.32734		22.45	-184.304	-163.538	-259.599	-193.65	-219.342
22.84	3.55978	3.96432	1.03713	2.21651	1.17367		22.84	-189.314	-167.091	-264.517	-197.723	-236.324
23.23	3.30867	3.72237	0.93048	2.06184	1.07518		23.23	-194.045	-170.396	-268.949	-201.358	-253.838
23.62	3.07629	3.50312	0.837649	1.92295	1.02009		23.62	-198.525	-173.49	-272.959	-204.612	-270.304
24.01	2.86121	3.30392	0.756728	1.79824	0.986936		24.01	-202.772	-176.408	-276.599	-207.533	-284.321
24.4	2.66205	3.12233	0.685998	1.68613	0.953845		24.4	-206.803	-179.174	-279.918	-210.162	-295.156
24.79	2.4776	2.95621	0.623994	1.58516	0.906381		24.79	-210.63	-181.812	-282.955	-212.536	-302.601
25.18	2.30677	2.80372	0.569456	1.49407	0.839894		25.18	-214.263	-184.337	-285.744	-214.684	-306.623
25.57	2.14862	2.66325	0.521328	1.41169	0.758127		25.57	-217.709	-186.765	-288.315	-216.633	-307.141
25.96	2.00226	2.53341	0.478718	1.33701	0.670685		25.96	-220.977	-189.107	-290.691	-218.406	-303.958
26.35	1.86686	2.41301	0.440857	1.26916	0.590509		26.35	-224.074	-191.373	-292.896	-220.023	-296.874
26.74	1.74166	2.301	0.407104	1.20733	0.531008		26.74	-227.008	-193.57	-294.947	-221.5	-286.126
27.13	1.62595	2.19652	0.376914	1.15088	0.501549		27.13	-229.784	-195.705	-296.861	-222.852	-273.02
27.52	1.51904	2.09879	0.349827	1.0992	0.502524		27.52	-232.411	-197.783	-298.651	-224.092	-259.817
27.91	1.4203	2.00714	0.32545	1.05177	0.52549		27.91	-234.895	-199.808	-300.331	-225.232	-248.419
28.3	1.3291	1.92099	0.303443	1.00814	0.559126		28.3	-237.243	-201.784	-301.91	-226.282	-239.49
28.69	1.24487	1.83984	0.283521	0.967916	0.594322		28.69	-239.464	-203.713	-303.398	-227.251	-232.819
29.08	1.16708	1.76327	0.265437	0.930753	0.62544		29.08	-241.563	-205.598	-304.804	-228.146	-227.944
29.47	1.0952	1.69087	0.248977	0.896339	0.649569		29.47	-243.547	-207.441	-306.135	-228.974	-224.447
29.86	1.02878	1.62232	0.233959	0.864412	0.665526		29.86	-245.422	-209.243	-307.397	-229.742	-222.02
30.25	0.967358	1.55732	0.220223	0.834728	0.673088		30.25	-247.196	-211.005	-308.596	-230.454	-220.452
30.64	0.910533	1.49561	0.207629	0.80708	0.672522		30.64	-248.875	-212.729	-309.737	-231.117	-219.604
31.03	0.857931	1.43695	0.196059	0.781278	0.664292		31.03	-250.463	-214.415	-310.825	-231.734	-219.392
31.42	0.809194	1.38113	0.185405	0.75716	0.648921		31.42	-251.967	-216.063	-311.864	-232.309	-219.77
31.81	0.764009	1.32798	0.175576	0.734576	0.626901		31.81	-253.391	-217.676	-312.858	-232.845	-220.721
32.2	0.722081	1.27731	0.16649	0.71339	0.598687		32.2	-254.741	-219.253	-313.81	-233.347	-222.26
32.59	0.683137	1.22899	0.158074	0.693492	0.564712		32.59	-256.021	-220.794	-314.722	-233.817	-224.425
32.98	0.646935	1.18287	0.150266	0.674768	0.525445		32.98	-257.236	-222.3	-315.598	-234.257	-227.288
33.37	0.613247	1.13883	0.143009	0.657125	0.48148		33.37	-258.389	-223.773	-316.441	-234.67	-230.958
33.76	0.58187	1.09676	0.136252	0.640479	0.433667		33.76	-259.484	-225.211	-317.251	-235.058	-235.595
34.15	0.552616	1.05654	0.129952	0.62475	0.383279		34.15	-260.525	-226.615	-318.032	-235.423	-241.435
34.54	0.525314	1.01808	0.124069	0.60987	0.332215		34.54	-261.515	-227.986	-318.786	-235.767	-248.815
34.93	0.499807	0.981286	0.118566	0.59577	0.283184		34.93	-262.457	-229.325	-319.513	-236.092	-258.188
35.32	0.475954	0.946079	0.113412	0.582398	0.239765		35.32	-263.354	-230.632	-320.216	-236.399	-270.032
35.71	0.453625	0.912381	0.108579	0.569701	0.205956		35.71	-264.209	-231.906	-320.895	-236.689	-284.475
36.1	0.4327	0.88011	0.104039	0.557625	0.184617		36.1	-265.023	-233.15	-321.553	-236.964	-300.535
36.49	0.413075	0.849205	0.0997699	0.546133	0.175143		36.49	-265.8	-234.363	-322.19	-237.225	-315.86
36.88	0.394647	0.819595	0.0957506	0.535181	0.173016		36.88	-266.541	-235.546	-322.808	-237.472	-328.004
37.27	0.377328	0.79122	0.0919617	0.524733	0.172531		37.27	-267.249	-236.699	-323.407	-237.708	-335.756
37.66	0.361033	0.764019	0.0883857	0.514754	0.169661		37.66	-267.925	-237.824	-323.988	-237.933	-338.893
38.05	0.34569	0.737941	0.0850071	0.505215	0.16311		38.05	-268.571	-238.92	-324.553	-238.148	-337.384
38.44	0.331228	0.712932	0.0818116	0.496088	0.154329		38.44	-269.188	-239.988	-325.102	-238.353	-331.031
38.83	0.317582	0.688938	0.0787855	0.487342	0.147252		38.83	-269.778	-241.028	-325.636	-238.55	-319.756
39.22	0.304695	0.665916	0.0759171	0.478956	0.147165		39.22	-270.343	-242.042	-326.155	-238.738	-304.588
39.61	0.292515	0.643818	0.0731958	0.470906	0.157839		39.61	-270.884	-243.03	-326.66	-238.92	-288.306
40	0.280992	0.622602	0.070611	0.463171	0.17886		40	-271.401	-243.992	-327.151	-239.094	-273.846

[truncated: 11 more sheets: Fig. S8, Fig. S9, Fig. S10, Fig. S11, Fig. S12, Fig. S13, Fig. S15, Fig. S 16, Fig. S17, Table S1 S2, Fig. S19]
